# Supplementary material for: Comparative transcriptome analysis of a long-time span two-step culture process reveals a potential mechanism for astaxanthin and biomass hyper-accumulation in Haematococcus pluvialis JNU35
Source: Biotechnol Biofuels. 2019 Jan 28;12:18. doi: 10.1186/s13068-019-1355-5 (PMC6348685; doi:10.1186/s13068-019-1355-5)
Supplement: Supplementary file 2 — Additional file 2: Table S2. Significantly enriched GO terms in the set of 6 profiles (p-value 0.05). [file 13068_2019_1355_MOESM2_ESM.xlsx]

## Sheet: profile 0
Biological process
GO ID	Description	GeneRatio (735)	BgRatio (6438)	pvalue	fdr	geneID
GO:0015979	photosynthesis	71	204	2.69814e-19	3.72073e-16	Unigene6476_A;Unigene10239_A;CL4645.Contig2_A;CL6132.Contig1_A;CL9541.Contig10_A;CL1764.Contig10_A;CL5141.Contig1_A;Unigene1489_A;CL8065.Contig1_A;CL4436.Contig1_A;CL9293.Contig2_A;CL5565.Contig1_A;CL2913.Contig3_A;CL9293.Contig1_A;CL7513.Contig2_A;Unigene30151_A;CL3139.Contig1_A;Unigene2131_A;CL9541.Contig9_A;CL9139.Contig2_A;CL2913.Contig2_A;CL8126.Contig2_A;CL4645.Contig1_A;CL3534.Contig1_A;CL…
GO:0009765	photosynthesis, light harvesting	32	62	5.81702e-15	4.01083e-12	CL9541.Contig10_A;CL9541.Contig12_A;CL2913.Contig2_A;CL3534.Contig2_A;CL9293.Contig2_A;CL9541.Contig7_A;Unigene1489_A;Unigene2131_A;CL8126.Contig1_A;Unigene1441_A;CL9541.Contig5_A;CL9541.Contig3_A;CL4645.Contig1_A;Unigene6476_A;CL9541.Contig11_A;CL9541.Contig9_A;CL309.Contig3_A;CL1098.Contig2_A;CL9293.Contig1_A;CL365.Contig3_A;CL2555.Contig1_A;CL2913.Contig3_A;CL4123.Contig3_A;CL3534.Contig1_A;Un…
GO:0006260	DNA replication	27	48	4.88687e-14	2.24633e-11	CL5262.Contig1_A;Unigene1250_A;CL2267.Contig1_A;CL340.Contig2_A;CL8288.Contig2_A;Unigene6592_A;Unigene37218_A;CL8982.Contig1_A;CL340.Contig1_A;Unigene32238_A;CL7088.Contig1_A;Unigene21639_A;Unigene19862_A;CL479.Contig3_A;Unigene34622_A;CL479.Contig2_A;CL8288.Contig1_A;CL5262.Contig2_A;Unigene10912_A;Unigene37186_A;CL6110.Contig1_A;Unigene7061_A;Unigene17747_A;CL3232.Contig2_A;CL7088.Contig2_A;CL3…
GO:0006520	cellular amino acid metabolic process	80	331	1.5142e-11	5.22022e-09	Unigene13337_A;CL6216.Contig2_A;CL2609.Contig4_A;Unigene32212_A;CL3536.Contig1_A;CL1288.Contig2_A;CL2453.Contig1_A;Unigene12347_A;Unigene7602_A;CL5895.Contig2_A;CL2487.Contig1_A;CL3396.Contig2_A;Unigene506_A;Unigene33992_A;Unigene14595_A;CL5103.Contig3_A;CL1288.Contig1_A;CL5124.Contig4_A;Unigene37211_A;CL3536.Contig3_A;Unigene1388_A;CL8431.Contig2_A;Unigene7555_A;Unigene26344_A;CL5895.Contig1_A;C…
GO:0019684	photosynthesis, light reaction	35	95	6.9844e-11	1.9263e-08	CL365.Contig2_A;CL9541.Contig9_A;CL4645.Contig1_A;CL9541.Contig3_A;Unigene19253_A;CL9293.Contig2_A;Unigene1441_A;CL9541.Contig12_A;CL9541.Contig11_A;CL8126.Contig2_A;Unigene1489_A;CL3534.Contig1_A;Unigene6476_A;CL9541.Contig10_A;CL2555.Contig1_A;CL365.Contig3_A;CL9541.Contig6_A;CL8126.Contig1_A;CL1606.Contig5_A;CL309.Contig3_A;Unigene30151_A;Unigene2131_A;CL9541.Contig5_A;CL9045.Contig1_A;CL8692.…
GO:0044711	single-organism biosynthetic process	140	739	1.05648e-10	2.15608e-08	CL2487.Contig1_A;CL1937.Contig4_A;Unigene26708_A;CL2453.Contig1_A;CL5029.Contig1_A;CL915.Contig8_A;CL3550.Contig2_A;Unigene5053_A;CL6603.Contig1_A;CL1315.Contig3_A;CL5495.Contig1_A;CL8288.Contig2_A;CL5905.Contig2_A;CL3067.Contig1_A;CL6672.Contig3_A;Unigene9895_A;CL7720.Contig1_A;CL6313.Contig1_A;CL834.Contig1_A;CL6672.Contig2_A;Unigene1868_A;Unigene733_A;CL5124.Contig4_A;CL8288.Contig1_A;CL1206.C…
GO:0009987	cellular process	587	4508	1.09446e-10	2.15608e-08	Unigene37211_A;CL9128.Contig2_A;Unigene30667_A;CL9338.Contig2_A;CL238.Contig3_A;CL1916.Contig3_A;Unigene13337_A;CL1286.Contig1_A;CL2555.Contig1_A;Unigene1548_A;Unigene10298_A;CL6216.Contig1_A;Unigene4614_A;CL3761.Contig2_A;CL1890.Contig2_A;Unigene9456_A;Unigene34622_A;CL7450.Contig3_A;CL3199.Contig2_A;CL6672.Contig1_A;CL3279.Contig2_A;Unigene4487_A;CL3553.Contig1_A;Unigene733_A;CL3761.Contig1_A;U…
GO:0033014	tetrapyrrole biosynthetic process	24	51	1.89366e-10	3.26419e-08	Unigene2924_A;CL6298.Contig1_A;Unigene31758_A;Unigene22361_A;CL8047.Contig1_A;CL6132.Contig1_A;CL786.Contig2_A;Unigene691_A;CL6171.Contig2_A;Unigene31769_A;CL5565.Contig2_A;Unigene17558_A;CL7540.Contig2_A;CL9674.Contig1_A;CL1035.Contig3_A;Unigene3396_A;CL8047.Contig2_A;Unigene15822_A;CL6298.Contig3_A;Unigene5459_A;Unigene36025_A;Unigene6348_A;Unigene5053_A;CL5565.Contig1_A
GO:0006779	porphyrin-containing compound biosynthetic process	23	48	2.88604e-10	4.42205e-08	Unigene2924_A;CL6171.Contig2_A;Unigene31769_A;CL8047.Contig1_A;CL5565.Contig2_A;Unigene691_A;CL7540.Contig2_A;Unigene31758_A;Unigene3396_A;CL1035.Contig3_A;Unigene5459_A;Unigene17558_A;Unigene5053_A;Unigene6348_A;CL6132.Contig1_A;Unigene15822_A;Unigene36025_A;CL8047.Contig2_A;CL6298.Contig1_A;CL6298.Contig3_A;CL9674.Contig1_A;Unigene22361_A;CL5565.Contig1_A
GO:0006725	cellular aromatic compound metabolic process	172	997	1.32683e-09	1.66336e-07	CL9819.Contig3_A;CL3232.Contig1_A;Unigene1342_A;CL6823.Contig2_A;Unigene15822_A;Unigene270_A;Unigene37186_A;Unigene1388_A;CL4757.Contig1_A;Unigene5415_A;CL262.Contig1_A;Unigene17558_A;CL1554.Contig1_A;Unigene19862_A;CL1225.Contig2_A;CL3653.Contig2_A;Unigene35069_A;Unigene25408_A;CL6672.Contig1_A;CL6746.Contig2_A;CL5387.Contig1_A;CL6672.Contig2_A;CL665.Contig1_A;CL3630.Contig1_A;Unigene687_A;CL896…
GO:0046483	heterocycle metabolic process	170	1001	5.96434e-09	6.32679e-07	Unigene3925_A;Unigene1548_A;CL2680.Contig2_A;CL3232.Contig1_A;CL479.Contig3_A;CL9826.Contig1_A;Unigene17558_A;Unigene2981_A;CL2312.Contig2_A;CL3066.Contig1_A;Unigene3817_A;Unigene17747_A;Unigene33316_A;Unigene17041_A;CL8047.Contig1_A;CL2267.Contig1_A;CL8964.Contig1_A;CL6134.Contig2_A;CL6132.Contig1_A;CL9371.Contig1_A;CL3630.Contig1_A;Unigene4786_A;CL6823.Contig2_A;CL2840.Contig3_A;CL9371.Contig2_…
GO:1901360	organic cyclic compound metabolic process	177	1055	6.8256e-09	6.72322e-07	CL5029.Contig1_A;CL479.Contig3_A;Unigene9895_A;CL5262.Contig1_A;CL4508.Contig1_A;Unigene26134_A;CL5387.Contig1_A;Unigene1342_A;CL434.Contig4_A;CL7088.Contig1_A;CL9819.Contig3_A;Unigene4786_A;CL6298.Contig3_A;Unigene14595_A;CL2680.Contig2_A;Unigene1388_A;CL5565.Contig2_A;Unigene37195_A;CL996.Contig2_A;Unigene29631_A;Unigene10912_A;CL1225.Contig2_A;CL1835.Contig3_A;CL1129.Contig2_A;CL3066.Contig1_A…
GO:0051726	regulation of cell cycle	16	29	1.15182e-08	1.05891e-06	CL8288.Contig2_A;CL340.Contig2_A;CL5224.Contig1_A;CL5224.Contig2_A;CL8288.Contig1_A;Unigene33017_A;Unigene8541_A;CL914.Contig1_A;Unigene29951_A;CL6110.Contig1_A;Unigene131_A;CL340.Contig1_A;Unigene25554_A;CL914.Contig2_A;Unigene32238_A;CL7232.Contig2_A
GO:0019438	aromatic compound biosynthetic process	80	382	2.21521e-08	1.90923e-06	Unigene26648_A;CL8237.Contig1_A;CL5565.Contig1_A;CL6823.Contig2_A;CL6298.Contig3_A;Unigene5053_A;CL2840.Contig2_A;CL6298.Contig1_A;Unigene733_A;CL6132.Contig1_A;CL6134.Contig1_A;CL6672.Contig3_A;CL8047.Contig2_A;CL6746.Contig2_A;CL6672.Contig2_A;CL7540.Contig2_A;CL8288.Contig1_A;CL5565.Contig2_A;Unigene1250_A;Unigene7555_A;CL3630.Contig1_A;Unigene22361_A;Unigene1548_A;CL6672.Contig1_A;Unigene691_…
GO:0006928	movement of cell or subcellular component	38	133	4.0746e-08	3.30522e-06	CL1067.Contig1_A;CL4688.Contig3_A;Unigene34524_A;CL6644.Contig1_A;CL4270.Contig3_A;Unigene2523_A;Unigene30667_A;Unigene7536_A;Unigene28089_A;CL1067.Contig2_A;Unigene18894_A;Unigene5_A;CL5691.Contig2_A;Unigene13285_A;Unigene3333_A;Unigene31368_A;Unigene36539_A;Unigene13912_A;Unigene25687_A;Unigene8135_A;Unigene35022_A;Unigene21072_A;Unigene31820_A;Unigene3332_A;Unigene35851_A;Unigene25686_A;CL5691…
GO:0044763	single-organism cellular process	326	2272	4.38326e-08	3.35807e-06	CL6132.Contig1_A;CL8288.Contig2_A;CL6027.Contig1_A;Unigene28089_A;CL9371.Contig1_A;Unigene2914_A;Unigene21024_A;CL1315.Contig3_A;Unigene5459_A;CL5495.Contig1_A;Unigene20066_A;Unigene6_A;CL2019.Contig1_A;CL7540.Contig2_A;CL4535.Contig3_A;Unigene2981_A;CL238.Contig3_A;Unigene2354_A;CL1067.Contig1_A;CL5360.Contig2_A;CL6078.Contig1_A;Unigene15227_A;CL5625.Contig1_A;CL5905.Contig1_A;CL1851.Contig1_A;U…
GO:0018130	heterocycle biosynthetic process	79	391	1.39289e-07	1.01095e-05	Unigene31758_A;CL5565.Contig1_A;CL786.Contig2_A;CL1035.Contig3_A;CL6078.Contig1_A;CL6735.Contig1_A;Unigene9895_A;CL6216.Contig2_A;Unigene15822_A;Unigene691_A;Unigene26708_A;Unigene1548_A;CL5579.Contig2_A;CL6134.Contig2_A;CL8288.Contig2_A;Unigene2354_A;CL3703.Contig1_A;CL1554.Contig1_A;CL262.Contig1_A;CL5432.Contig3_A;Unigene9456_A;CL2680.Contig2_A;CL2394.Contig1_A;CL5029.Contig1_A;Unigene33992_A;…
GO:0006418	tRNA aminoacylation for protein translation	21	54	1.61326e-07	1.11234e-05	Unigene3817_A;CL5052.Contig1_A;CL2019.Contig1_A;CL5387.Contig1_A;CL3653.Contig2_A;CL3536.Contig1_A;Unigene37211_A;Unigene15227_A;Unigene506_A;Unigene17041_A;Unigene687_A;CL3536.Contig3_A;CL4508.Contig1_A;Unigene10877_A;Unigene4270_A;Unigene2327_A;CL834.Contig2_A;Unigene1388_A;CL834.Contig1_A;Unigene14595_A;Unigene26134_A
GO:0043038	amino acid activation	22	59	1.96725e-07	1.23311e-05	CL3536.Contig1_A;CL5052.Contig1_A;Unigene15227_A;Unigene1388_A;CL3653.Contig2_A;CL834.Contig2_A;CL3536.Contig3_A;CL834.Contig1_A;CL5387.Contig1_A;Unigene4270_A;Unigene506_A;CL4508.Contig1_A;Unigene10877_A;Unigene3817_A;Unigene687_A;Unigene37211_A;Unigene2327_A;Unigene26134_A;CL2019.Contig1_A;CL7189.Contig1_A;Unigene14595_A;Unigene17041_A
GO:0043039	tRNA aminoacylation	22	59	1.96725e-07	1.23311e-05	Unigene4270_A;CL5387.Contig1_A;Unigene14595_A;CL4508.Contig1_A;Unigene10877_A;CL5052.Contig1_A;CL3536.Contig3_A;CL2019.Contig1_A;CL7189.Contig1_A;CL3653.Contig2_A;Unigene1388_A;Unigene506_A;Unigene37211_A;Unigene26134_A;Unigene3817_A;CL834.Contig1_A;Unigene17041_A;Unigene2327_A;Unigene687_A;CL834.Contig2_A;Unigene15227_A;CL3536.Contig1_A
GO:0007017	microtubule-based process	43	169	2.08478e-07	1.24996e-05	CL5691.Contig1_A;Unigene2523_A;CL6731.Contig2_A;Unigene34524_A;Unigene20244_A;Unigene25687_A;Unigene7536_A;Unigene23863_A;Unigene10007_A;Unigene25686_A;Unigene13285_A;Unigene3333_A;Unigene35022_A;CL6644.Contig1_A;CL4688.Contig3_A;Unigene10484_A;Unigene2_A;Unigene7_A;Unigene31368_A;Unigene1_A;Unigene35851_A;Unigene3332_A;Unigene5_A;Unigene35536_A;Unigene3_A;Unigene6_A;Unigene18894_A;Unigene8983_A;…
GO:0042440	pigment metabolic process	28	89	2.86497e-07	1.53271e-05	CL1851.Contig4_A;CL6132.Contig1_A;Unigene3396_A;CL6298.Contig1_A;CL5565.Contig1_A;CL5905.Contig2_A;Unigene2924_A;Unigene6348_A;CL6298.Contig3_A;CL9674.Contig1_A;CL1851.Contig1_A;Unigene691_A;CL5905.Contig1_A;CL8047.Contig1_A;CL6078.Contig1_A;CL6134.Contig1_A;Unigene31758_A;CL1035.Contig3_A;CL7540.Contig2_A;CL8047.Contig2_A;Unigene31769_A;CL6134.Contig2_A;CL6171.Contig2_A;Unigene5053_A;Unigene1755…
GO:0006259	DNA metabolic process	39	148	2.90141e-07	1.53271e-05	Unigene33725_A;CL5262.Contig1_A;Unigene34622_A;Unigene10912_A;Unigene32238_A;CL8288.Contig2_A;CL479.Contig2_A;CL8982.Contig1_A;CL3232.Contig2_A;CL479.Contig3_A;Unigene1250_A;CL7088.Contig1_A;Unigene20066_A;Unigene3375_A;CL8288.Contig1_A;CL2267.Contig1_A;Unigene19862_A;Unigene30558_A;Unigene6592_A;CL340.Contig2_A;Unigene7061_A;Unigene29951_A;CL8837.Contig1_A;CL7088.Contig2_A;Unigene15536_A;Unigene…
GO:1901362	organic cyclic compound biosynthetic process	85	438	2.90399e-07	1.53271e-05	Unigene12347_A;CL2840.Contig2_A;Unigene26708_A;CL6298.Contig3_A;Unigene6348_A;Unigene2354_A;Unigene36025_A;CL5103.Contig3_A;CL4713.Contig2_A;Unigene5459_A;CL5895.Contig1_A;CL5029.Contig1_A;CL5565.Contig1_A;CL6134.Contig1_A;CL2840.Contig3_A;CL7742.Contig1_A;CL6672.Contig2_A;CL5895.Contig2_A;Unigene733_A;CL262.Contig1_A;CL2394.Contig1_A;CL6823.Contig2_A;CL3048.Contig2_A;CL2680.Contig2_A;Unigene1342…
GO:0044237	cellular metabolic process	439	3285	3.00096e-07	1.53271e-05	CL2312.Contig2_A;Unigene10912_A;CL4782.Contig2_A;Unigene37195_A;Unigene10239_A;CL7327.Contig1_A;CL7513.Contig2_A;CL3486.Contig2_A;CL418.Contig1_A;Unigene17747_A;CL5141.Contig2_A;CL5262.Contig2_A;Unigene14580_A;CL9674.Contig1_A;CL5895.Contig1_A;CL3534.Contig1_A;Unigene4487_A;CL8692.Contig2_A;CL6442.Contig1_A;CL6522.Contig2_A;Unigene8981_A;CL3067.Contig1_A;CL9139.Contig2_A;Unigene7602_A;CL6134.Cont…
GO:0046148	pigment biosynthetic process	26	82	6.43428e-07	3.16888e-05	CL1035.Contig3_A;CL6171.Contig2_A;Unigene691_A;Unigene2924_A;CL5565.Contig1_A;Unigene6348_A;Unigene31758_A;CL5565.Contig2_A;CL5905.Contig1_A;Unigene3396_A;Unigene5053_A;CL8047.Contig1_A;CL6134.Contig2_A;CL8047.Contig2_A;Unigene31769_A;CL5905.Contig2_A;CL9674.Contig1_A;Unigene17558_A;CL6298.Contig1_A;CL6078.Contig1_A;CL996.Contig2_A;Unigene5459_A;CL6134.Contig1_A;CL6298.Contig3_A;CL6132.Contig1_A;…
GO:0015995	chlorophyll biosynthetic process	15	35	2.28185e-06	0.000108506	CL6132.Contig1_A;Unigene6348_A;Unigene31769_A;CL5565.Contig2_A;CL9674.Contig1_A;CL7540.Contig2_A;CL6171.Contig2_A;Unigene3396_A;Unigene5053_A;Unigene31758_A;Unigene5459_A;Unigene691_A;Unigene2924_A;CL1035.Contig3_A;CL5565.Contig1_A
GO:0006783	heme biosynthetic process	8	11	3.35158e-06	0.000149091	CL6171.Contig2_A;Unigene5459_A;CL6298.Contig1_A;CL7540.Contig2_A;CL8047.Contig1_A;Unigene17558_A;CL8047.Contig2_A;CL6298.Contig3_A
GO:0042168	heme metabolic process	8	11	3.35158e-06	0.000149091	CL6298.Contig1_A;CL6298.Contig3_A;CL8047.Contig1_A;Unigene17558_A;CL7540.Contig2_A;CL6171.Contig2_A;CL8047.Contig2_A;Unigene5459_A
GO:0044710	single-organism metabolic process	263	1839	3.78079e-06	0.000162928	CL1288.Contig1_A;CL6552.Contig2_A;Unigene16289_A;CL396.Contig1_A;CL7540.Contig2_A;CL2668.Contig2_A;CL2840.Contig2_A;CL5579.Contig2_A;Unigene37211_A;Unigene17558_A;CL8982.Contig1_A;CL396.Contig3_A;CL5625.Contig3_A;Unigene10932_A;CL1928.Contig1_A;CL9674.Contig1_A;CL3396.Contig1_A;CL1035.Contig3_A;CL4283.Contig2_A;Unigene26727_A;CL7529.Contig1_A;CL3419.Contig2_A;Unigene2981_A;Unigene733_A;Unigene898…
GO:0007018	microtubule-based movement	32	123	4.58627e-06	0.000191651	Unigene20244_A;Unigene35022_A;Unigene3333_A;CL5691.Contig1_A;Unigene13912_A;Unigene34524_A;Unigene10484_A;Unigene25686_A;Unigene35536_A;Unigene8135_A;CL4688.Contig3_A;Unigene33829_A;Unigene8983_A;Unigene35851_A;Unigene13285_A;Unigene18894_A;Unigene25683_A;Unigene4632_A;Unigene28089_A;Unigene31820_A;CL6644.Contig1_A;Unigene2523_A;Unigene3332_A;CL5691.Contig2_A;Unigene14358_A;Unigene31368_A;Unigene…
GO:0015994	chlorophyll metabolic process	15	37	5.27837e-06	0.000214084	Unigene5459_A;CL6132.Contig1_A;CL7540.Contig2_A;Unigene6348_A;Unigene2924_A;CL5565.Contig1_A;Unigene3396_A;Unigene31758_A;Unigene691_A;CL1035.Contig3_A;Unigene31769_A;Unigene5053_A;CL5565.Contig2_A;CL6171.Contig2_A;CL9674.Contig1_A
GO:0008652	cellular amino acid biosynthetic process	42	185	7.18975e-06	0.000283276	Unigene23505_A;CL2840.Contig2_A;Unigene33992_A;CL5895.Contig1_A;CL2609.Contig4_A;CL6313.Contig1_A;CL2840.Contig3_A;CL8964.Contig1_A;CL5103.Contig3_A;CL915.Contig8_A;CL3067.Contig1_A;CL9371.Contig2_A;CL6735.Contig1_A;CL5579.Contig2_A;CL6313.Contig2_A;CL3630.Contig1_A;CL5124.Contig3_A;Unigene9921_A;CL5579.Contig1_A;CL6216.Contig1_A;Unigene32212_A;CL6823.Contig2_A;CL2453.Contig1_A;Unigene1868_A;CL93…
GO:0006782	protoporphyrinogen IX biosynthetic process	6	7	1.37423e-05	0.000512179	Unigene17558_A;CL7540.Contig2_A;Unigene5459_A;CL6298.Contig1_A;CL6171.Contig2_A;CL6298.Contig3_A
GO:0046501	protoporphyrinogen IX metabolic process	6	7	1.37423e-05	0.000512179	Unigene17558_A;CL6298.Contig3_A;Unigene5459_A;CL6298.Contig1_A;CL6171.Contig2_A;CL7540.Contig2_A
GO:1901576	organic substance biosynthetic process	219	1521	2.56424e-05	0.000930549	CL7305.Contig2_A;Unigene4490_A;Unigene10877_A;CL2568.Contig2_A;Unigene32591_A;Unigene24651_A;CL6216.Contig1_A;Unigene3817_A;CL99.Contig2_A;CL8325.Contig2_A;CL3536.Contig3_A;CL1916.Contig3_A;CL5233.Contig2_A;Unigene9456_A;CL6522.Contig2_A;CL5495.Contig2_A;CL7088.Contig1_A;CL8964.Contig1_A;Unigene1388_A;CL9187.Contig1_A;CL5565.Contig1_A;Unigene26708_A;CL1315.Contig3_A;CL5579.Contig1_A;CL2840.Contig…
GO:0044249	cellular biosynthetic process	212	1482	5.76449e-05	0.00203826	CL8237.Contig1_A;CL2568.Contig2_A;CL929.Contig1_A;CL99.Contig3_A;Unigene15227_A;Unigene37186_A;CL6552.Contig2_A;CL6603.Contig1_A;Unigene3396_A;CL5262.Contig2_A;Unigene4490_A;CL1916.Contig2_A;Unigene738_A;Unigene15822_A;CL1155.Contig2_A;CL479.Contig3_A;CL8742.Contig1_A;CL786.Contig2_A;CL6298.Contig3_A;CL7031.Contig2_A;CL6522.Contig1_A;CL8325.Contig2_A;Unigene5298_A;CL6134.Contig1_A;Unigene29951_A;…
GO:0006399	tRNA metabolic process	24	92	6.76008e-05	0.00233054	Unigene17041_A;Unigene10877_A;CL2019.Contig1_A;CL3536.Contig3_A;CL3653.Contig2_A;CL834.Contig2_A;Unigene14595_A;CL7189.Contig1_A;CL3066.Contig1_A;Unigene37211_A;Unigene15227_A;Unigene4270_A;Unigene26134_A;CL834.Contig1_A;Unigene506_A;CL1273.Contig3_A;CL4508.Contig1_A;CL5387.Contig1_A;Unigene1388_A;Unigene687_A;CL3536.Contig1_A;CL5052.Contig1_A;Unigene2327_A;Unigene3817_A
GO:0090304	nucleic acid metabolic process	81	472	7.28836e-05	0.00245138	CL8982.Contig1_A;CL4924.Contig1_A;Unigene32238_A;Unigene7946_A;CL3393.Contig1_A;CL3536.Contig1_A;CL479.Contig2_A;CL2019.Contig1_A;Unigene21639_A;CL2267.Contig1_A;CL8288.Contig2_A;Unigene15536_A;Unigene17041_A;Unigene34622_A;Unigene19862_A;Unigene1388_A;CL8837.Contig1_A;Unigene37211_A;Unigene6592_A;CL4757.Contig2_A;CL5134.Contig3_A;CL6110.Contig1_A;Unigene687_A;CL1225.Contig2_A;Unigene29951_A;CL83…
GO:0018193	peptidyl-amino acid modification	24	93	8.14974e-05	0.00267583	Unigene10266_A;Unigene1175_A;CL1907.Contig1_A;CL1912.Contig2_A;CL403.Contig10_A;CL786.Contig2_A;CL3486.Contig2_A;CL1912.Contig1_A;Unigene11496_A;CL9423.Contig2_A;CL142.Contig1_A;CL9423.Contig1_A;Unigene3962_A;CL3171.Contig1_A;Unigene6936_A;CL8742.Contig1_A;CL403.Contig7_A;Unigene8038_A;Unigene37181_A;CL1315.Contig3_A;Unigene19351_A;CL6283.Contig2_A;CL8742.Contig2_A;CL9503.Contig6_A
GO:0009058	biosynthetic process	230	1641	9.82069e-05	0.00314947	CL2840.Contig2_A;CL6298.Contig1_A;CL6823.Contig2_A;CL5387.Contig1_A;CL4508.Contig1_A;CL8742.Contig1_A;CL2108.Contig4_A;CL5495.Contig1_A;CL1916.Contig3_A;CL3653.Contig2_A;CL3630.Contig1_A;Unigene7259_A;CL3067.Contig1_A;Unigene37211_A;Unigene32591_A;Unigene16289_A;CL5895.Contig1_A;Unigene4608_A;Unigene1868_A;CL3232.Contig2_A;CL479.Contig3_A;CL1554.Contig1_A;CL2840.Contig3_A;Unigene1250_A;CL5134.Con…
GO:0044699	single-organism process	408	3156	0.000107213	0.00336017	CL6672.Contig1_A;Unigene3375_A;Unigene5459_A;CL7720.Contig1_A;CL7031.Contig2_A;CL1928.Contig2_A;CL591.Contig2_A;CL340.Contig1_A;Unigene16852_A;Unigene4786_A;CL5627.Contig1_A;CL5495.Contig1_A;Unigene20066_A;CL5565.Contig1_A;Unigene23392_A;Unigene10877_A;Unigene13285_A;CL9674.Contig1_A;Unigene7_A;Unigene35022_A;CL5905.Contig2_A;Unigene37218_A;CL9338.Contig2_A;Unigene37181_A;CL8475.Contig1_A;CL7540.…
GO:1901607	alpha-amino acid biosynthetic process	33	149	0.000114655	0.00351354	CL5124.Contig3_A;CL9371.Contig1_A;CL8964.Contig1_A;CL3067.Contig3_A;Unigene23505_A;CL9371.Contig2_A;Unigene32212_A;CL5579.Contig1_A;CL2840.Contig2_A;CL2394.Contig1_A;CL6216.Contig1_A;Unigene16289_A;CL3067.Contig1_A;CL3048.Contig2_A;CL6313.Contig1_A;CL238.Contig6_A;CL5579.Contig2_A;CL2453.Contig1_A;CL238.Contig3_A;CL2840.Contig3_A;CL5124.Contig4_A;CL6216.Contig2_A;Unigene33992_A;CL6823.Contig2_A;C…
GO:0051188	cofactor biosynthetic process	29	126	0.000145026	0.00434764	Unigene5053_A;CL5565.Contig1_A;Unigene15822_A;Unigene5459_A;Unigene17558_A;CL2840.Contig3_A;Unigene691_A;CL8047.Contig2_A;CL6603.Contig1_A;CL5565.Contig2_A;CL4713.Contig2_A;Unigene2924_A;CL6171.Contig2_A;Unigene22361_A;CL6298.Contig1_A;CL7540.Contig2_A;Unigene36025_A;CL9674.Contig1_A;Unigene1342_A;Unigene31758_A;CL8047.Contig1_A;Unigene3396_A;Unigene31769_A;CL3630.Contig1_A;CL6298.Contig3_A;CL613…
GO:0033587	shikimate biosynthetic process	4	4	0.000168655	0.00494841	CL2487.Contig1_A;CL5895.Contig2_A;Unigene7555_A;CL5895.Contig1_A
GO:1901605	alpha-amino acid metabolic process	43	217	0.00017558	0.00504427	CL2609.Contig4_A;Unigene32212_A;CL5579.Contig2_A;CL3048.Contig2_A;Unigene1868_A;CL3067.Contig3_A;CL3630.Contig1_A;Unigene7602_A;Unigene13337_A;CL5124.Contig3_A;Unigene23505_A;CL6313.Contig1_A;CL238.Contig6_A;CL6313.Contig2_A;CL1937.Contig4_A;CL8079.Contig1_A;CL6823.Contig2_A;CL6216.Contig2_A;CL6216.Contig1_A;CL3067.Contig1_A;CL4283.Contig2_A;CL3396.Contig2_A;CL238.Contig3_A;CL7720.Contig1_A;CL896…
GO:0008152	metabolic process	549	4441	0.000179615	0.00505488	CL5008.Contig1_A;Unigene6476_A;Unigene6348_A;CL479.Contig2_A;CL3542.Contig4_A;CL365.Contig3_A;CL1035.Contig3_A;CL1269.Contig5_A;CL4173.Contig1_A;CL6132.Contig1_A;CL5625.Contig1_A;CL1851.Contig4_A;CL6298.Contig3_A;CL5673.Contig1_A;CL7540.Contig2_A;CL5495.Contig2_A;CL5387.Contig1_A;Unigene291_A;Unigene15227_A;CL8065.Contig1_A;CL1150.Contig8_A;CL4725.Contig1_A;Unigene738_A;CL915.Contig8_A;CL6134.Con…
GO:0009081	branched-chain amino acid metabolic process	10	25	0.000232243	0.00640527	CL3396.Contig1_A;CL8431.Contig2_A;Unigene26344_A;CL1288.Contig2_A;CL3067.Contig3_A;Unigene1868_A;CL3067.Contig1_A;CL3396.Contig2_A;CL238.Contig3_A;CL1288.Contig1_A
GO:0051258	protein polymerization	14	44	0.000243412	0.00658166	Unigene1_A;Unigene3332_A;Unigene3_A;Unigene3333_A;CL801.Contig2_A;Unigene23863_A;Unigene6_A;Unigene5_A;CL801.Contig1_A;Unigene2_A;Unigene7_A;CL6731.Contig2_A;Unigene6026_A;CL801.Contig7_A
GO:0001539	cilium or flagellum-dependent cell motility	9	21	0.000258265	0.00684898	CL1067.Contig2_A;Unigene25687_A;Unigene25686_A;Unigene25683_A;CL1067.Contig1_A;Unigene30667_A;Unigene13912_A;Unigene35022_A;Unigene13285_A
GO:0010114	response to red light	12	35	0.000308833	0.0080355	Unigene19253_A;CL9541.Contig9_A;CL9541.Contig6_A;CL6547.Contig1_A;CL9171.Contig4_A;CL2555.Contig1_A;CL4123.Contig3_A;Unigene6476_A;CL9541.Contig5_A;CL9541.Contig11_A;CL365.Contig3_A;CL8692.Contig2_A
GO:0009637	response to blue light	11	31	0.000390913	0.00998275	Unigene19253_A;CL9541.Contig9_A;CL8692.Contig2_A;CL9541.Contig6_A;CL4123.Contig3_A;CL6547.Contig1_A;Unigene6476_A;CL9541.Contig5_A;CL2555.Contig1_A;CL9541.Contig11_A;CL365.Contig3_A
GO:0006139	nucleobase-containing compound metabolic process	126	842	0.00046447	0.0116455	CL434.Contig4_A;CL6146.Contig2_A;CL7189.Contig1_A;Unigene21882_A;CL6110.Contig1_A;Unigene1342_A;CL479.Contig2_A;CL3703.Contig1_A;Unigene733_A;Unigene7946_A;CL8288.Contig1_A;CL5387.Contig1_A;Unigene6609_A;CL5052.Contig1_A;Unigene17041_A;Unigene3375_A;CL5432.Contig3_A;Unigene21639_A;Unigene34252_A;Unigene1040_A;CL9737.Contig1_A;Unigene25408_A;Unigene20066_A;Unigene14580_A;CL7088.Contig2_A;CL8837.Co…
GO:0044281	small molecule metabolic process	141	962	0.000516999	0.0127311	CL6552.Contig2_A;Unigene26708_A;CL3048.Contig2_A;Unigene13337_A;CL5579.Contig2_A;CL834.Contig1_A;CL2609.Contig4_A;Unigene1868_A;Unigene1250_A;CL915.Contig8_A;Unigene506_A;CL6134.Contig2_A;CL2019.Contig1_A;CL6746.Contig2_A;CL8237.Contig1_A;CL665.Contig1_A;Unigene26344_A;CL3396.Contig2_A;CL7189.Contig1_A;CL9371.Contig2_A;CL8964.Contig1_A;Unigene687_A;CL5387.Contig1_A;Unigene9895_A;CL5103.Contig3_A;…
GO:0019253	reductive pentose-phosphate cycle	6	11	0.000604054	0.0146139	CL3139.Contig1_A;CL4436.Contig1_A;CL3139.Contig2_A;Unigene4786_A;Unigene10239_A;CL3139.Contig3_A
GO:0015977	carbon fixation	7	15	0.000692017	0.0164533	CL3139.Contig2_A;CL3139.Contig1_A;Unigene10239_A;Unigene5298_A;Unigene4786_A;CL3139.Contig3_A;CL4436.Contig1_A
GO:0016051	carbohydrate biosynthetic process	26	119	0.000740356	0.0173042	CL929.Contig1_A;CL5495.Contig1_A;CL5673.Contig2_A;CL3139.Contig1_A;CL2108.Contig3_A;CL1835.Contig3_A;Unigene17047_A;CL9546.Contig2_A;CL5786.Contig2_A;CL7031.Contig2_A;CL7065.Contig1_A;CL929.Contig2_A;CL5673.Contig1_A;CL1206.Contig1_A;Unigene4786_A;Unigene10239_A;CL3139.Contig2_A;CL3139.Contig3_A;CL5495.Contig2_A;CL4436.Contig1_A;CL2108.Contig4_A;CL5233.Contig2_A;CL7031.Contig1_A;CL2568.Contig2_A;…
GO:0019632	shikimate metabolic process	4	5	0.000766628	0.0176197	CL5895.Contig2_A;CL2487.Contig1_A;Unigene7555_A;CL5895.Contig1_A
GO:0048870	cell motility	9	24	0.000837126	0.0186193	Unigene35022_A;Unigene13285_A;Unigene25687_A;Unigene30667_A;Unigene25683_A;Unigene13912_A;Unigene25686_A;CL1067.Contig1_A;CL1067.Contig2_A
GO:0051674	localization of cell	9	24	0.000837126	0.0186193	CL1067.Contig1_A;Unigene25686_A;CL1067.Contig2_A;Unigene35022_A;Unigene13912_A;Unigene13285_A;Unigene25687_A;Unigene25683_A;Unigene30667_A
GO:0033692	cellular polysaccharide biosynthetic process	17	66	0.000891269	0.0195089	CL5673.Contig1_A;CL929.Contig2_A;CL7031.Contig2_A;CL5495.Contig2_A;CL5495.Contig1_A;CL1206.Contig1_A;CL2108.Contig4_A;CL7065.Contig2_A;CL5673.Contig2_A;Unigene10932_A;CL7031.Contig1_A;CL929.Contig1_A;CL7065.Contig1_A;CL5233.Contig2_A;CL9546.Contig2_A;Unigene17047_A;CL2108.Contig3_A
GO:0018208	peptidyl-proline modification	16	61	0.00101367	0.0218415	CL142.Contig1_A;CL1912.Contig2_A;Unigene10266_A;CL3486.Contig2_A;CL1912.Contig1_A;Unigene11496_A;Unigene37181_A;Unigene1175_A;Unigene6936_A;CL9423.Contig1_A;CL1907.Contig1_A;Unigene19351_A;Unigene3962_A;CL9503.Contig6_A;CL9423.Contig2_A;CL6283.Contig2_A
GO:0009127	purine nucleoside monophosphate biosynthetic process	17	67	0.00107035	0.0222495	Unigene1548_A;CL834.Contig1_A;CL5029.Contig1_A;CL5905.Contig2_A;CL5579.Contig1_A;CL2680.Contig2_A;Unigene2354_A;CL5432.Contig3_A;CL1554.Contig1_A;Unigene6609_A;CL6078.Contig1_A;CL3703.Contig2_A;Unigene9456_A;CL5905.Contig1_A;CL5579.Contig2_A;Unigene5415_A;CL3703.Contig1_A
GO:0009168	purine ribonucleoside monophosphate biosynthetic process	17	67	0.00107035	0.0222495	CL6078.Contig1_A;CL3703.Contig2_A;Unigene5415_A;CL5579.Contig1_A;CL5432.Contig3_A;CL3703.Contig1_A;Unigene6609_A;Unigene1548_A;Unigene2354_A;Unigene9456_A;CL5905.Contig2_A;CL2680.Contig2_A;CL5579.Contig2_A;CL5029.Contig1_A;CL1554.Contig1_A;CL5905.Contig1_A;CL834.Contig1_A
GO:0006082	organic acid metabolic process	91	588	0.00108101	0.0222495	CL9187.Contig1_A;CL4283.Contig2_A;Unigene14117_A;CL9371.Contig2_A;Unigene17041_A;Unigene4270_A;CL1937.Contig1_A;Unigene14595_A;Unigene12347_A;CL9371.Contig1_A;CL6603.Contig1_A;CL7720.Contig1_A;Unigene32212_A;CL3536.Contig3_A;CL1835.Contig3_A;CL2453.Contig1_A;CL5103.Contig3_A;CL5895.Contig1_A;CL8068.Contig2_A;Unigene687_A;Unigene23392_A;CL2840.Contig3_A;CL8079.Contig1_A;CL2609.Contig4_A;CL2840.Con…
GO:0006261	DNA-dependent DNA replication	7	16	0.00111008	0.0225118	CL8288.Contig2_A;Unigene29951_A;Unigene10912_A;CL8982.Contig1_A;CL8288.Contig1_A;Unigene32238_A;Unigene37218_A
GO:0000271	polysaccharide biosynthetic process	17	68	0.00127911	0.0255636	CL5495.Contig1_A;CL9546.Contig2_A;CL7065.Contig2_A;Unigene10932_A;CL929.Contig1_A;Unigene17047_A;CL5673.Contig1_A;CL7031.Contig1_A;CL929.Contig2_A;CL7065.Contig1_A;CL5673.Contig2_A;CL2108.Contig4_A;CL2108.Contig3_A;CL5495.Contig2_A;CL1206.Contig1_A;CL7031.Contig2_A;CL5233.Contig2_A
GO:0043436	oxoacid metabolic process	90	584	0.00131942	0.0259926	Unigene3817_A;CL4508.Contig1_A;Unigene506_A;Unigene26344_A;Unigene23505_A;Unigene1388_A;CL6313.Contig1_A;Unigene16289_A;Unigene14595_A;CL238.Contig3_A;Unigene9921_A;CL3536.Contig1_A;CL1288.Contig1_A;Unigene7602_A;CL3048.Contig2_A;CL8964.Contig1_A;CL418.Contig1_A;CL2019.Contig1_A;CL5103.Contig3_A;CL2568.Contig2_A;CL1288.Contig2_A;CL3536.Contig3_A;CL5579.Contig2_A;CL6216.Contig2_A;CL9371.Contig2_A;…
GO:0007346	regulation of mitotic cell cycle	5	9	0.00162564	0.031574	Unigene8541_A;CL7232.Contig2_A;CL8288.Contig1_A;Unigene33017_A;CL8288.Contig2_A
GO:0000413	protein peptidyl-prolyl isomerization	15	58	0.00168508	0.032274	CL9423.Contig1_A;CL9423.Contig2_A;CL1907.Contig1_A;Unigene11496_A;CL1912.Contig1_A;Unigene37181_A;CL6283.Contig2_A;Unigene3962_A;CL9503.Contig6_A;CL1912.Contig2_A;Unigene6936_A;CL142.Contig1_A;Unigene19351_A;Unigene10266_A;Unigene1175_A
GO:0009067	aspartate family amino acid biosynthetic process	13	47	0.0017525	0.0331055	Unigene16289_A;CL8964.Contig1_A;CL2453.Contig1_A;CL1937.Contig4_A;CL5124.Contig3_A;CL7720.Contig1_A;CL238.Contig3_A;Unigene1868_A;CL5579.Contig1_A;CL1937.Contig1_A;CL5124.Contig4_A;CL5579.Contig2_A;CL2609.Contig4_A
GO:0019752	carboxylic acid metabolic process	88	575	0.00185212	0.0345144	CL1288.Contig1_A;Unigene7602_A;CL2568.Contig2_A;CL6735.Contig1_A;CL6746.Contig2_A;CL8079.Contig1_A;Unigene1868_A;Unigene26134_A;Unigene16289_A;CL3550.Contig2_A;CL7720.Contig1_A;Unigene17041_A;CL9371.Contig2_A;CL3536.Contig1_A;CL1835.Contig3_A;CL5895.Contig1_A;Unigene37211_A;CL5103.Contig3_A;CL5052.Contig1_A;CL5124.Contig4_A;CL5124.Contig3_A;CL3536.Contig3_A;Unigene506_A;Unigene9921_A;CL5579.Conti…
GO:0006807	nitrogen compound metabolic process	238	1787	0.00188938	0.0347394	CL434.Contig4_A;Unigene7061_A;CL3396.Contig2_A;CL2394.Contig1_A;CL915.Contig8_A;Unigene4786_A;CL3756.Contig2_A;CL6078.Contig1_A;Unigene10912_A;Unigene1342_A;Unigene23392_A;CL546.Contig1_A;CL3703.Contig2_A;Unigene34622_A;CL8288.Contig2_A;Unigene27141_A;CL340.Contig1_A;CL5103.Contig3_A;CL418.Contig1_A;CL2840.Contig3_A;Unigene1250_A;Unigene6592_A;Unigene5053_A;CL238.Contig3_A;Unigene733_A;Unigene186…
GO:0009250	glucan biosynthetic process	15	60	0.0024245	0.043992	CL5233.Contig2_A;Unigene17047_A;CL2108.Contig3_A;CL5495.Contig2_A;CL7065.Contig1_A;CL7031.Contig2_A;CL1206.Contig1_A;CL929.Contig1_A;CL7031.Contig1_A;CL929.Contig2_A;Unigene10932_A;CL2108.Contig4_A;CL5495.Contig1_A;CL9546.Contig2_A;CL7065.Contig2_A
GO:0006164	purine nucleotide biosynthetic process	19	85	0.00280078	0.0500861	CL262.Contig1_A;Unigene2354_A;CL1554.Contig1_A;Unigene1548_A;CL5579.Contig2_A;CL3703.Contig1_A;Unigene6609_A;CL5029.Contig1_A;CL2680.Contig2_A;CL5905.Contig1_A;CL834.Contig1_A;Unigene733_A;CL5905.Contig2_A;CL5432.Contig3_A;CL5579.Contig1_A;CL6078.Contig1_A;CL3703.Contig2_A;Unigene5415_A;Unigene9456_A
GO:0006188	IMP biosynthetic process	6	14	0.00290208	0.0500861	Unigene9456_A;CL3703.Contig1_A;CL3703.Contig2_A;Unigene5415_A;CL6078.Contig1_A;CL5029.Contig1_A
GO:0046040	IMP metabolic process	6	14	0.00290208	0.0500861	Unigene5415_A;CL5029.Contig1_A;CL3703.Contig2_A;CL6078.Contig1_A;Unigene9456_A;CL3703.Contig1_A
GO:0040011	locomotion	9	28	0.00290565	0.0500861	Unigene25687_A;Unigene25683_A;CL1067.Contig2_A;CL1067.Contig1_A;Unigene13285_A;Unigene13912_A;Unigene30667_A;Unigene35022_A;Unigene25686_A
cellular component
GO ID	Description	GeneRatio (550)	BgRatio (5006)	pvalue	fdr	geneID
GO:0009579	thylakoid	82	277	1.46744e-18	4.09417e-16	Unigene6476_A;CL7446.Contig2_A;Unigene10298_A;Unigene8435_A;Unigene1040_A;Unigene19253_A;Unigene648_A;CL7513.Contig1_A;Unigene5014_A;CL2808.Contig1_A;CL5634.Contig2_A;Unigene6348_A;CL1764.Contig10_A;Unigene31758_A;Unigene732_A;Unigene3736_A;Unigene1886_A;CL2408.Contig2_A;Unigene11496_A;Unigene25310_A;CL9139.Contig2_A;CL227.Contig3_A;CL262.Contig1_A;CL8047.Contig1_A;CL7479.Contig1_A;CL2408.Contig1…
GO:0044436	thylakoid part	69	227	2.34487e-16	3.2711e-14	CL7418.Contig2_A;CL9139.Contig2_A;CL7479.Contig1_A;CL227.Contig1_A;CL9541.Contig5_A;CL6132.Contig1_A;CL9045.Contig2_A;Unigene732_A;CL3139.Contig2_A;CL1764.Contig10_A;CL6442.Contig1_A;Unigene31758_A;Unigene4041_A;CL8065.Contig1_A;Unigene14706_A;Unigene31619_A;Unigene10530_A;CL2408.Contig2_A;CL4782.Contig1_A;CL3534.Contig2_A;Unigene11496_A;Unigene4487_A;CL8047.Contig1_A;CL4123.Contig3_A;Unigene3736…
GO:0034357	photosynthetic membrane	60	214	1.35229e-12	1.25763e-10	Unigene30151_A;CL227.Contig3_A;Unigene5014_A;CL1764.Contig10_A;CL3534.Contig1_A;CL8692.Contig2_A;CL9541.Contig9_A;CL9045.Contig2_A;CL4237.Contig2_A;Unigene19253_A;CL7513.Contig2_A;Unigene33359_A;CL9541.Contig11_A;Unigene10530_A;Unigene4487_A;CL7513.Contig1_A;CL8826.Contig1_A;CL365.Contig3_A;CL8065.Contig1_A;CL9541.Contig6_A;CL6442.Contig1_A;CL5634.Contig2_A;CL2555.Contig1_A;Unigene6476_A;CL227.Co…
GO:0031984	organelle subcompartment	54	199	7.84631e-11	4.50175e-09	Unigene30151_A;CL365.Contig3_A;CL3534.Contig2_A;CL9541.Contig9_A;CL8692.Contig2_A;CL4237.Contig2_A;CL7513.Contig2_A;CL3534.Contig1_A;CL8065.Contig1_A;Unigene5014_A;CL5141.Contig2_A;CL1912.Contig2_A;Unigene4041_A;CL1912.Contig1_A;CL4782.Contig2_A;Unigene6476_A;Unigene732_A;CL3139.Contig3_A;CL929.Contig1_A;CL3139.Contig2_A;Unigene1040_A;CL4237.Contig3_A;CL2680.Contig2_A;CL6442.Contig1_A;CL9541.Cont…
GO:0005874	microtubule	41	130	1.12947e-10	4.50175e-09	Unigene28089_A;Unigene7536_A;CL5691.Contig1_A;Unigene3_A;Unigene3333_A;Unigene31750_A;Unigene10484_A;Unigene13285_A;Unigene33829_A;CL7532.Contig2_A;Unigene20244_A;Unigene25686_A;Unigene13912_A;CL4688.Contig3_A;Unigene5_A;Unigene1_A;CL6731.Contig2_A;Unigene25687_A;Unigene7_A;Unigene6_A;Unigene32238_A;Unigene8135_A;CL6644.Contig1_A;Unigene23863_A;Unigene8983_A;CL801.Contig7_A;CL5691.Contig2_A;Unige…
GO:0099512	supramolecular fiber	41	130	1.12947e-10	4.50175e-09	Unigene3_A;Unigene8135_A;Unigene31750_A;Unigene10484_A;Unigene2_A;Unigene14358_A;Unigene32238_A;CL6644.Contig1_A;Unigene25683_A;Unigene25687_A;Unigene35022_A;Unigene7_A;Unigene29117_A;Unigene35536_A;CL4688.Contig3_A;Unigene8983_A;Unigene3332_A;Unigene25686_A;CL801.Contig1_A;Unigene2523_A;Unigene5014_A;Unigene23863_A;Unigene20244_A;Unigene3333_A;Unigene35851_A;Unigene33829_A;Unigene6_A;CL801.Conti…
GO:0099513	polymeric cytoskeletal fiber	41	130	1.12947e-10	4.50175e-09	Unigene2523_A;Unigene31750_A;CL4688.Contig2_A;Unigene5_A;Unigene25683_A;Unigene8135_A;Unigene33829_A;Unigene25687_A;Unigene23863_A;Unigene35536_A;Unigene3333_A;Unigene2_A;Unigene28089_A;CL4688.Contig3_A;CL5691.Contig1_A;CL6731.Contig2_A;CL7532.Contig2_A;Unigene25686_A;Unigene3332_A;Unigene1_A;Unigene5014_A;CL801.Contig2_A;CL801.Contig7_A;Unigene6_A;Unigene8983_A;Unigene20244_A;CL5691.Contig2_A;Un…
GO:0015630	microtubule cytoskeleton	59	241	8.8074e-10	3.07158e-08	CL801.Contig7_A;Unigene4632_A;CL4688.Contig2_A;Unigene23863_A;Unigene34524_A;Unigene29117_A;Unigene35851_A;Unigene28089_A;Unigene5014_A;Unigene5_A;Unigene1_A;Unigene31820_A;CL5691.Contig2_A;Unigene35022_A;Unigene16852_A;Unigene25686_A;Unigene20571_A;Unigene10484_A;Unigene7_A;Unigene18894_A;Unigene13285_A;Unigene7536_A;CL801.Contig2_A;CL409.Contig11_A;Unigene25683_A;Unigene14358_A;Unigene31368_A;C…
GO:0044430	cytoskeletal part	59	245	1.75013e-09	5.4254e-08	Unigene21072_A;CL5691.Contig1_A;Unigene35022_A;Unigene7536_A;Unigene35851_A;Unigene23863_A;Unigene35536_A;Unigene34524_A;CL4688.Contig1_A;Unigene13912_A;Unigene14358_A;Unigene33829_A;Unigene25683_A;Unigene31820_A;Unigene20571_A;Unigene31368_A;Unigene2523_A;CL801.Contig7_A;Unigene25686_A;Unigene3333_A;CL4270.Contig3_A;Unigene20244_A;Unigene25687_A;Unigene31750_A;Unigene8983_A;Unigene3_A;Unigene6_A…
GO:0009521	photosystem	30	86	2.66373e-09	7.43182e-08	CL227.Contig1_A;CL5634.Contig3_A;CL8826.Contig1_A;CL8047.Contig1_A;Unigene30258_A;CL4123.Contig3_A;CL8047.Contig2_A;Unigene33359_A;CL6442.Contig1_A;Unigene648_A;CL8826.Contig2_A;CL1606.Contig5_A;CL1764.Contig10_A;Unigene31619_A;CL5634.Contig2_A;CL9139.Contig2_A;CL1764.Contig9_A;CL4237.Contig3_A;CL5141.Contig1_A;Unigene732_A;CL227.Contig3_A;Unigene30151_A;CL5141.Contig2_A;CL8692.Contig2_A;Unigene3…
GO:0005856	cytoskeleton	62	282	2.91319e-08	7.38892e-07	CL9171.Contig4_A;Unigene13912_A;Unigene3_A;Unigene7_A;Unigene16852_A;Unigene14358_A;CL8554.Contig1_A;CL4688.Contig1_A;Unigene33829_A;CL801.Contig7_A;Unigene5_A;CL5691.Contig2_A;Unigene25683_A;Unigene25686_A;Unigene35022_A;Unigene3333_A;CL6644.Contig1_A;CL4232.Contig3_A;CL5691.Contig1_A;Unigene13285_A;Unigene3332_A;Unigene18411_A;Unigene18894_A;Unigene35851_A;Unigene4485_A;Unigene8135_A;Unigene313…
GO:0009534	chloroplast thylakoid	46	185	4.32546e-08	9.2831e-07	Unigene5014_A;CL365.Contig3_A;CL4782.Contig1_A;CL4123.Contig3_A;CL4782.Contig2_A;Unigene1040_A;CL1912.Contig2_A;Unigene31769_A;CL5141.Contig2_A;CL6132.Contig1_A;Unigene6348_A;CL7479.Contig1_A;CL9541.Contig9_A;CL4237.Contig3_A;Unigene19253_A;Unigene6476_A;CL4237.Contig2_A;Unigene4041_A;CL9541.Contig6_A;Unigene30151_A;CL9045.Contig2_A;CL9139.Contig2_A;Unigene11496_A;CL6442.Contig1_A;Unigene33359_A;…
GO:0031976	plastid thylakoid	46	185	4.32546e-08	9.2831e-07	CL9541.Contig9_A;CL6132.Contig1_A;CL365.Contig3_A;CL2680.Contig2_A;CL8065.Contig1_A;CL7513.Contig2_A;CL7479.Contig1_A;Unigene11496_A;Unigene1040_A;Unigene6348_A;CL4237.Contig2_A;CL8692.Contig2_A;CL3534.Contig2_A;CL2555.Contig1_A;CL3139.Contig2_A;Unigene5014_A;Unigene732_A;CL2408.Contig2_A;CL5141.Contig2_A;CL6442.Contig1_A;CL9541.Contig5_A;CL1912.Contig1_A;Unigene10239_A;CL9045.Contig2_A;Unigene30…
GO:0005929	cilium	27	84	1.20887e-07	2.4091e-06	Unigene31750_A;Unigene16852_A;CL6644.Contig1_A;Unigene25686_A;Unigene33829_A;Unigene8135_A;Unigene36539_A;Unigene13912_A;Unigene25687_A;Unigene30667_A;Unigene35536_A;CL1067.Contig1_A;CL4270.Contig3_A;CL1381.Contig3_A;CL1067.Contig2_A;Unigene26681_A;Unigene35022_A;Unigene21072_A;CL8554.Contig1_A;Unigene13285_A;Unigene10484_A;CL7532.Contig2_A;CL5057.Contig1_A;Unigene25683_A;Unigene18411_A;Unigene35…
GO:0005875	microtubule associated complex	38	144	1.29697e-07	2.41237e-06	CL4688.Contig3_A;Unigene30667_A;Unigene8983_A;Unigene16852_A;CL6644.Contig1_A;Unigene8135_A;Unigene13285_A;Unigene20244_A;Unigene7536_A;Unigene35536_A;CL8554.Contig1_A;CL7532.Contig2_A;Unigene28089_A;Unigene33829_A;Unigene29117_A;Unigene36539_A;Unigene13912_A;Unigene31820_A;Unigene21072_A;CL4270.Contig3_A;Unigene4632_A;Unigene35851_A;Unigene31368_A;Unigene34524_A;Unigene25683_A;CL5691.Contig2_A;U…
GO:0009523	photosystem II	21	59	4.61072e-07	7.75773e-06	CL5634.Contig1_A;CL1764.Contig9_A;CL7513.Contig2_A;Unigene3736_A;CL4123.Contig3_A;CL1764.Contig10_A;CL8692.Contig2_A;CL227.Contig3_A;CL8047.Contig1_A;CL5634.Contig3_A;Unigene6476_A;Unigene31619_A;CL227.Contig1_A;Unigene30258_A;CL1606.Contig5_A;Unigene648_A;Unigene30151_A;CL6442.Contig1_A;CL7513.Contig1_A;CL5634.Contig2_A;CL8047.Contig2_A
GO:0042651	thylakoid membrane	44	187	4.72693e-07	7.75773e-06	CL6442.Contig1_A;CL3139.Contig2_A;Unigene1040_A;CL6132.Contig1_A;Unigene4487_A;Unigene6348_A;Unigene5014_A;CL9541.Contig6_A;Unigene19253_A;CL7513.Contig1_A;Unigene10239_A;CL4123.Contig3_A;CL1764.Contig9_A;Unigene4041_A;Unigene732_A;Unigene30258_A;CL9541.Contig9_A;CL3534.Contig2_A;CL9541.Contig11_A;CL1606.Contig5_A;CL9045.Contig2_A;Unigene6476_A;CL7513.Contig2_A;CL8692.Contig2_A;CL9139.Contig2_A;C…
GO:0042995	cell projection	29	101	6.22086e-07	9.64233e-06	Unigene10484_A;CL1067.Contig2_A;Unigene31750_A;Unigene14358_A;CL168.Contig6_A;Unigene35536_A;Unigene16852_A;CL7532.Contig2_A;CL1067.Contig1_A;CL4270.Contig3_A;Unigene4485_A;Unigene25686_A;Unigene33829_A;Unigene30667_A;CL8554.Contig1_A;Unigene13285_A;Unigene35022_A;CL5057.Contig1_A;Unigene35851_A;Unigene21072_A;Unigene26681_A;Unigene25683_A;Unigene25687_A;Unigene36539_A;Unigene8135_A;CL6644.Contig…
GO:0009507	chloroplast	170	1125	7.32512e-07	1.07564e-05	Unigene1886_A;CL1928.Contig1_A;CL9139.Contig2_A;CL418.Contig1_A;Unigene5053_A;CL3139.Contig3_A;CL2818.Contig1_A;CL1928.Contig2_A;CL8826.Contig2_A;Unigene27141_A;CL1912.Contig1_A;Unigene2924_A;CL7513.Contig1_A;CL8692.Contig2_A;Unigene3736_A;Unigene10877_A;Unigene19351_A;CL7513.Contig2_A;Unigene2131_A;Unigene6026_A;Unigene732_A;CL4713.Contig2_A;CL2108.Contig3_A;CL4696.Contig1_A;Unigene9974_A;CL3259…
GO:0044435	plastid part	89	514	3.3778e-06	4.71203e-05	CL786.Contig2_A;CL4782.Contig2_A;Unigene32591_A;CL1606.Contig5_A;CL3139.Contig3_A;CL6442.Contig1_A;CL9541.Contig11_A;Unigene33028_A;CL9045.Contig2_A;Unigene5014_A;CL3534.Contig2_A;CL5432.Contig3_A;CL8431.Contig2_A;CL2680.Contig2_A;CL7529.Contig1_A;Unigene30151_A;CL9541.Contig6_A;Unigene17558_A;Unigene3396_A;CL4237.Contig2_A;CL4123.Contig3_A;Unigene3736_A;Unigene4041_A;Unigene10298_A;Unigene5053_A…
GO:0044434	chloroplast part	88	509	4.13693e-06	5.49621e-05	Unigene6476_A;Unigene32212_A;Unigene1868_A;CL4237.Contig2_A;Unigene4487_A;CL7446.Contig2_A;Unigene6348_A;CL2668.Contig2_A;CL8692.Contig2_A;CL3139.Contig2_A;CL9541.Contig5_A;CL418.Contig1_A;CL9541.Contig6_A;Unigene7226_A;CL3139.Contig3_A;CL8065.Contig1_A;CL9045.Contig1_A;CL9045.Contig2_A;CL1206.Contig1_A;CL2108.Contig3_A;CL3048.Contig2_A;CL9541.Contig11_A;CL2818.Contig1_A;Unigene3736_A;CL665.Conti…
GO:0009535	chloroplast thylakoid membrane	38	168	8.03257e-06	9.74385e-05	Unigene31769_A;CL365.Contig3_A;CL2680.Contig2_A;CL6132.Contig1_A;CL9541.Contig6_A;CL3139.Contig1_A;CL4782.Contig2_A;Unigene10239_A;CL3534.Contig1_A;CL8692.Contig2_A;CL9541.Contig5_A;Unigene6348_A;Unigene4487_A;Unigene11496_A;CL9045.Contig2_A;CL9139.Contig2_A;Unigene4041_A;CL4782.Contig1_A;Unigene30151_A;Unigene19253_A;Unigene5014_A;CL3534.Contig2_A;Unigene33359_A;Unigene6476_A;CL9541.Contig11_A;C…
GO:0055035	plastid thylakoid membrane	38	168	8.03257e-06	9.74385e-05	Unigene1040_A;CL9541.Contig11_A;CL2555.Contig1_A;CL9541.Contig6_A;CL2680.Contig2_A;Unigene30151_A;CL3534.Contig2_A;CL3534.Contig1_A;CL6132.Contig1_A;CL9541.Contig5_A;CL365.Contig3_A;CL9045.Contig1_A;CL3139.Contig1_A;CL3139.Contig2_A;CL4123.Contig3_A;Unigene19253_A;Unigene10239_A;CL1606.Contig5_A;Unigene11496_A;CL4782.Contig1_A;Unigene6476_A;Unigene31758_A;CL8065.Contig1_A;CL5141.Contig2_A;Unigene…
GO:0009532	plastid stroma	54	276	1.10484e-05	0.000127982	Unigene1040_A;Unigene32212_A;Unigene19253_A;Unigene10239_A;Unigene1886_A;CL5233.Contig2_A;CL8431.Contig2_A;CL6171.Contig2_A;CL1206.Contig1_A;CL7446.Contig2_A;Unigene4786_A;CL3139.Contig3_A;CL9541.Contig5_A;CL9541.Contig11_A;CL4123.Contig3_A;Unigene17558_A;CL9541.Contig9_A;CL786.Contig2_A;CL3534.Contig2_A;CL3139.Contig1_A;CL5141.Contig2_A;Unigene8018_A;CL3534.Contig1_A;CL365.Contig3_A;CL7479.Conti…
GO:0009536	plastid	190	1339	1.14679e-05	0.000127982	CL1912.Contig2_A;Unigene8018_A;Unigene1868_A;CL9293.Contig2_A;Unigene37181_A;CL786.Contig2_A;Unigene6348_A;CL4725.Contig1_A;CL6283.Contig2_A;Unigene7946_A;CL3048.Contig2_A;Unigene30151_A;CL6522.Contig1_A;Unigene7226_A;CL2408.Contig1_A;Unigene732_A;Unigene691_A;CL9541.Contig7_A;Unigene11496_A;Unigene6_A;Unigene10239_A;CL2496.Contig1_A;CL1035.Contig3_A;CL1288.Contig1_A;CL9541.Contig11_A;CL7540.Cont…
GO:0005795	Golgi stack	8	13	1.57476e-05	0.000168984	Unigene37181_A;CL7065.Contig1_A;Unigene25123_A;CL5495.Contig2_A;CL7065.Contig2_A;CL929.Contig1_A;CL5495.Contig1_A;CL929.Contig2_A
GO:0009570	chloroplast stroma	53	275	2.09311e-05	0.00019629	CL4782.Contig2_A;CL7529.Contig1_A;Unigene4041_A;CL3048.Contig2_A;CL1206.Contig1_A;CL9541.Contig6_A;CL7540.Contig2_A;CL9541.Contig9_A;Unigene32591_A;CL418.Contig1_A;CL8692.Contig2_A;CL8065.Contig1_A;CL7189.Contig1_A;CL3139.Contig2_A;CL7513.Contig2_A;CL3139.Contig1_A;Unigene32212_A;CL6171.Contig2_A;CL8431.Contig2_A;CL786.Contig2_A;CL9541.Contig5_A;CL5233.Contig2_A;CL365.Contig3_A;CL3139.Contig3_A;U…
GO:0005858	axonemal dynein complex	13	33	2.11064e-05	0.00019629	Unigene18411_A;Unigene25686_A;Unigene30667_A;CL4270.Contig3_A;Unigene36539_A;Unigene21072_A;Unigene35022_A;CL8554.Contig1_A;Unigene13912_A;Unigene25687_A;Unigene16852_A;Unigene13285_A;Unigene25683_A
GO:0005930	axoneme	13	33	2.11064e-05	0.00019629	CL4270.Contig3_A;Unigene36539_A;Unigene25683_A;Unigene21072_A;Unigene13912_A;Unigene16852_A;Unigene30667_A;Unigene35022_A;Unigene13285_A;Unigene25686_A;Unigene25687_A;Unigene18411_A;CL8554.Contig1_A
GO:0044447	axoneme part	13	33	2.11064e-05	0.00019629	Unigene13912_A;CL4270.Contig3_A;Unigene36539_A;Unigene25686_A;CL8554.Contig1_A;Unigene21072_A;Unigene13285_A;Unigene25683_A;Unigene16852_A;Unigene30667_A;Unigene35022_A;Unigene18411_A;Unigene25687_A
GO:0097014	ciliary plasm	13	34	3.07914e-05	0.000277122	Unigene25687_A;Unigene36539_A;Unigene13285_A;Unigene25683_A;Unigene25686_A;Unigene18411_A;Unigene21072_A;CL4270.Contig3_A;CL8554.Contig1_A;Unigene35022_A;Unigene13912_A;Unigene16852_A;Unigene30667_A
GO:0098791	Golgi subcompartment	8	14	3.32238e-05	0.00028967	CL5495.Contig1_A;CL929.Contig2_A;Unigene25123_A;CL7065.Contig2_A;CL5495.Contig2_A;Unigene37181_A;CL7065.Contig1_A;CL929.Contig1_A
GO:0030286	dynein complex	27	111	4.40245e-05	0.000372207	Unigene35536_A;Unigene30667_A;Unigene10484_A;Unigene4632_A;Unigene25686_A;Unigene13912_A;CL6644.Contig1_A;Unigene21072_A;CL4270.Contig3_A;Unigene33829_A;Unigene31368_A;Unigene18894_A;CL8554.Contig1_A;Unigene14358_A;Unigene18411_A;Unigene35851_A;Unigene25687_A;Unigene25683_A;Unigene16852_A;Unigene13285_A;Unigene31750_A;CL7532.Contig2_A;Unigene35022_A;Unigene34524_A;Unigene31820_A;Unigene8135_A;Uni…
GO:0044441	ciliary part	13	36	6.22645e-05	0.000510935	CL8554.Contig1_A;Unigene25687_A;Unigene36539_A;CL4270.Contig3_A;Unigene35022_A;Unigene18411_A;Unigene13912_A;Unigene16852_A;Unigene30667_A;Unigene21072_A;Unigene13285_A;Unigene25686_A;Unigene25683_A
GO:0005657	replication fork	5	6	8.59236e-05	0.000635169	Unigene21639_A;CL479.Contig2_A;CL8288.Contig1_A;CL8288.Contig2_A;CL479.Contig3_A
GO:0043596	nuclear replication fork	5	6	8.59236e-05	0.000635169	Unigene21639_A;CL479.Contig2_A;CL479.Contig3_A;CL8288.Contig2_A;CL8288.Contig1_A
GO:0030990	intraciliary transport particle	13	37	8.65105e-05	0.000635169	Unigene16852_A;Unigene30667_A;Unigene13912_A;Unigene18411_A;Unigene13285_A;Unigene25683_A;Unigene25686_A;Unigene21072_A;CL5057.Contig1_A;Unigene36539_A;Unigene25687_A;Unigene35022_A;CL4270.Contig3_A
GO:0030992	intraciliary transport particle B	13	37	8.65105e-05	0.000635169	Unigene13912_A;Unigene13285_A;Unigene36539_A;Unigene25686_A;Unigene30667_A;Unigene18411_A;Unigene25683_A;Unigene16852_A;Unigene35022_A;Unigene25687_A;CL5057.Contig1_A;CL4270.Contig3_A;Unigene21072_A
GO:0044463	cell projection part	14	43	0.000120027	0.000858655	Unigene16852_A;Unigene13285_A;Unigene21072_A;Unigene36539_A;CL168.Contig6_A;Unigene25683_A;Unigene18411_A;CL4270.Contig3_A;Unigene13912_A;Unigene25687_A;CL8554.Contig1_A;Unigene35022_A;Unigene30667_A;Unigene25686_A
GO:0000138	Golgi trans cisterna	4	4	0.000144298	0.00098193	CL5495.Contig1_A;CL929.Contig1_A;CL5495.Contig2_A;CL929.Contig2_A
GO:0031985	Golgi cisterna	4	4	0.000144298	0.00098193	CL5495.Contig2_A;CL5495.Contig1_A;CL929.Contig2_A;CL929.Contig1_A
GO:0044431	Golgi apparatus part	15	50	0.000195101	0.00129603	Unigene20681_A;CL5517.Contig2_A;Unigene11894_A;CL405.Contig3_A;CL7065.Contig1_A;CL8326.Contig1_A;CL5517.Contig1_A;CL7484.Contig1_A;CL7065.Contig2_A;Unigene25123_A;CL929.Contig2_A;Unigene37181_A;CL5495.Contig2_A;CL5495.Contig1_A;CL929.Contig1_A
GO:0009654	photosystem II oxygen evolving complex	8	19	0.000506423	0.00328586	CL1764.Contig9_A;CL6442.Contig1_A;Unigene30258_A;CL7513.Contig2_A;CL5634.Contig1_A;CL7513.Contig1_A;CL1764.Contig10_A;Unigene30151_A
GO:0005971	ribonucleoside-diphosphate reductase complex	4	5	0.000658486	0.0041754	CL340.Contig1_A;CL6110.Contig1_A;CL340.Contig2_A;Unigene1250_A
GO:0043234	protein complex	118	828	0.000845348	0.00522378	CL7513.Contig2_A;Unigene2981_A;Unigene20710_A;Unigene20244_A;Unigene2354_A;CL8047.Contig1_A;CL8554.Contig1_A;CL5517.Contig2_A;CL5069.Contig2_A;CL9489.Contig2_A;CL1381.Contig3_A;Unigene33829_A;Unigene2523_A;CL2108.Contig4_A;CL9737.Contig1_A;CL1764.Contig9_A;Unigene648_A;Unigene13285_A;CL5634.Contig1_A;CL5634.Contig2_A;Unigene33017_A;CL4688.Contig1_A;Unigene18894_A;Unigene31820_A;Unigene6476_A;Unig…
GO:0010287	plastoglobule	14	51	0.000861268	0.00522378	CL5141.Contig2_A;CL9541.Contig11_A;Unigene19253_A;Unigene30151_A;CL3534.Contig2_A;CL365.Contig3_A;CL2555.Contig1_A;CL3534.Contig1_A;CL4123.Contig3_A;CL8692.Contig2_A;CL9541.Contig6_A;CL9541.Contig5_A;Unigene6476_A;CL9541.Contig9_A
GO:0044454	nuclear chromosome part	6	13	0.00149097	0.00885066	CL8288.Contig1_A;CL8288.Contig2_A;Unigene37218_A;Unigene21639_A;CL479.Contig3_A;CL479.Contig2_A
GO:0009522	photosystem I	10	32	0.00161212	0.00937047	CL9139.Contig2_A;Unigene732_A;CL4237.Contig3_A;CL8826.Contig2_A;CL4237.Contig2_A;CL5141.Contig2_A;CL8826.Contig1_A;CL4123.Contig3_A;Unigene33359_A;CL5141.Contig1_A
GO:0031977	thylakoid lumen	10	33	0.00209026	0.0119017	Unigene4041_A;Unigene648_A;CL7479.Contig1_A;Unigene30151_A;Unigene4487_A;Unigene19351_A;CL2408.Contig2_A;CL2408.Contig1_A;CL7513.Contig2_A;Unigene11496_A
GO:1902494	catalytic complex	54	339	0.00258324	0.0144145	Unigene13912_A;Unigene2981_A;Unigene25686_A;Unigene21072_A;CL2108.Contig4_A;Unigene8135_A;Unigene36539_A;Unigene4632_A;Unigene33829_A;Unigene30258_A;CL1764.Contig10_A;CL8288.Contig1_A;Unigene30151_A;CL6442.Contig1_A;CL8554.Contig1_A;CL7006.Contig1_A;CL6110.Contig1_A;CL9538.Contig1_A;Unigene10484_A;CL340.Contig2_A;Unigene31820_A;CL340.Contig1_A;CL7513.Contig2_A;Unigene13285_A;Unigene18411_A;Unigen…
GO:0005794	Golgi apparatus	20	96	0.00327242	0.0179021	CL7484.Contig1_A;CL7065.Contig2_A;CL929.Contig1_A;CL5495.Contig1_A;Unigene600_A;Unigene20681_A;CL8605.Contig2_A;CL3706.Contig1_A;CL405.Contig3_A;CL8326.Contig1_A;CL5495.Contig2_A;Unigene37181_A;Unigene18178_A;Unigene25123_A;CL929.Contig2_A;CL7065.Contig1_A;Unigene18177_A;Unigene11894_A;CL5517.Contig2_A;CL5517.Contig1_A
GO:0019898	extrinsic component of membrane	6	15	0.00358706	0.0192459	CL1764.Contig9_A;Unigene30151_A;CL1764.Contig10_A;CL7513.Contig1_A;CL6442.Contig1_A;CL7513.Contig2_A
GO:0030894	replisome	3	4	0.00484625	0.0250389	CL8288.Contig2_A;CL8288.Contig1_A;Unigene21639_A
GO:0043601	nuclear replisome	3	4	0.00484625	0.0250389	CL8288.Contig2_A;Unigene21639_A;CL8288.Contig1_A
GO:0009528	plastid inner membrane	4	8	0.00702408	0.0356312	Unigene33028_A;Unigene31769_A;CL6132.Contig1_A;Unigene6348_A
GO:0098796	membrane protein complex	45	287	0.00774852	0.0386042	Unigene31619_A;CL4237.Contig2_A;Unigene20710_A;CL7513.Contig2_A;CL5141.Contig1_A;Unigene30258_A;Unigene1548_A;Unigene648_A;Unigene732_A;Unigene2354_A;CL5634.Contig2_A;CL5141.Contig2_A;CL8826.Contig2_A;CL5517.Contig1_A;CL9489.Contig2_A;CL8692.Contig2_A;CL1764.Contig10_A;Unigene6476_A;CL5517.Contig2_A;CL6442.Contig1_A;CL227.Contig3_A;Unigene17047_A;CL9139.Contig2_A;CL834.Contig1_A;CL5634.Contig1_A;…
GO:0044446	intracellular organelle part	205	1633	0.00821695	0.0402198	Unigene8135_A;Unigene13285_A;Unigene3333_A;CL2408.Contig2_A;Unigene7226_A;CL7479.Contig1_A;CL5141.Contig1_A;CL6644.Contig1_A;CL4237.Contig3_A;Unigene31820_A;CL1912.Contig2_A;CL6442.Contig1_A;CL4443.Contig2_A;CL1912.Contig1_A;CL7532.Contig2_A;CL4757.Contig1_A;Unigene25123_A;Unigene2_A;CL9819.Contig3_A;CL9541.Contig6_A;Unigene31750_A;Unigene7_A;CL4688.Contig1_A;CL9737.Contig1_A;CL665.Contig1_A;Unig…
GO:0044422	organelle part	205	1635	0.00871175	0.0419065	CL8431.Contig2_A;Unigene26648_A;Unigene25687_A;CL4757.Contig1_A;Unigene3396_A;CL7484.Contig1_A;CL8692.Contig2_A;CL1912.Contig1_A;Unigene6348_A;Unigene10484_A;Unigene30151_A;CL6027.Contig1_A;CL5495.Contig1_A;Unigene10298_A;CL5495.Contig2_A;CL7065.Contig1_A;CL1928.Contig2_A;CL7065.Contig2_A;Unigene31750_A;CL9541.Contig6_A;CL1851.Contig1_A;Unigene4632_A;Unigene20800_A;Unigene25686_A;Unigene7_A;CL405…
GO:0005680	anaphase-promoting complex	2	2	0.0120515	0.0542316	CL1890.Contig2_A;CL1890.Contig1_A
GO:0010170	glucose-1-phosphate adenylyltransferase complex	2	2	0.0120515	0.0542316	CL2108.Contig4_A;CL2108.Contig3_A
GO:0031298	replication fork protection complex	2	2	0.0120515	0.0542316	CL479.Contig2_A;CL479.Contig3_A
GO:1902503	adenylyltransferase complex	2	2	0.0120515	0.0542316	CL2108.Contig3_A;CL2108.Contig4_A
GO:0000228	nuclear chromosome	6	19	0.0132691	0.0585646	CL479.Contig3_A;Unigene21639_A;CL479.Contig2_A;CL8288.Contig2_A;Unigene37218_A;CL8288.Contig1_A
GO:0009941	chloroplast envelope	41	265	0.0134342	0.0585646	CL2680.Contig2_A;CL9541.Contig5_A;CL1206.Contig1_A;Unigene17558_A;Unigene10239_A;CL786.Contig2_A;CL9541.Contig11_A;Unigene19253_A;Unigene32212_A;CL9541.Contig9_A;CL7446.Contig2_A;Unigene6348_A;Unigene8018_A;CL2668.Contig2_A;Unigene31758_A;CL2668.Contig1_A;CL3139.Contig2_A;CL7513.Contig2_A;Unigene4786_A;Unigene1886_A;CL2818.Contig1_A;CL365.Contig3_A;CL5141.Contig2_A;CL7540.Contig2_A;CL9541.Contig6…
GO:0009526	plastid envelope	42	274	0.0144798	0.0621518	CL2680.Contig2_A;CL2668.Contig1_A;CL4713.Contig2_A;CL7513.Contig2_A;Unigene19253_A;CL3139.Contig3_A;CL4123.Contig3_A;CL786.Contig2_A;CL9541.Contig5_A;CL3139.Contig1_A;CL7540.Contig2_A;CL5233.Contig2_A;CL262.Contig1_A;CL5141.Contig2_A;Unigene33028_A;Unigene31758_A;CL2555.Contig1_A;CL9541.Contig9_A;CL3259.Contig3_A;CL9541.Contig6_A;Unigene32212_A;CL2108.Contig3_A;CL9541.Contig11_A;CL2818.Contig1_A;…
GO:0030126	COPI vesicle coat	4	10	0.0176127	0.072264	CL5517.Contig2_A;Unigene11894_A;CL5517.Contig1_A;CL7484.Contig1_A
GO:0030137	COPI-coated vesicle	4	10	0.0176127	0.072264	Unigene11894_A;CL5517.Contig1_A;CL7484.Contig1_A;CL5517.Contig2_A
GO:0030663	COPI-coated vesicle membrane	4	10	0.0176127	0.072264	CL5517.Contig1_A;CL7484.Contig1_A;CL5517.Contig2_A;Unigene11894_A
GO:0009543	chloroplast thylakoid lumen	5	15	0.0184899	0.0736955	CL7479.Contig1_A;Unigene4487_A;Unigene4041_A;CL2408.Contig2_A;Unigene30151_A
GO:0031978	plastid thylakoid lumen	5	15	0.0184899	0.0736955	Unigene4487_A;CL7479.Contig1_A;Unigene30151_A;CL2408.Contig2_A;Unigene4041_A
GO:0009503	thylakoid light-harvesting complex	3	6	0.0204522	0.0803684	CL8692.Contig2_A;Unigene6476_A;CL4123.Contig3_A
GO:0009706	chloroplast inner membrane	3	7	0.0329085	0.116883	Unigene31769_A;Unigene6348_A;CL6132.Contig1_A
GO:0000152	nuclear ubiquitin ligase complex	2	3	0.0335148	0.116883	CL1890.Contig2_A;CL1890.Contig1_A
GO:0000775	chromosome, centromeric region	2	3	0.0335148	0.116883	CL7232.Contig2_A;CL3171.Contig1_A
GO:0009517	PSII associated light-harvesting complex II	2	3	0.0335148	0.116883	CL8692.Contig2_A;Unigene6476_A
GO:0009783	photosystem II antenna complex	2	3	0.0335148	0.116883	CL8692.Contig2_A;Unigene6476_A
GO:0030176	integral component of endoplasmic reticulum membrane	2	3	0.0335148	0.116883	CL7181.Contig2_A;CL7181.Contig1_A
GO:0031227	intrinsic component of endoplasmic reticulum membrane	2	3	0.0335148	0.116883	CL7181.Contig1_A;CL7181.Contig2_A
GO:0043625	delta DNA polymerase complex	2	3	0.0335148	0.116883	CL8288.Contig2_A;CL8288.Contig1_A
GO:0098687	chromosomal region	2	3	0.0335148	0.116883	CL3171.Contig1_A;CL7232.Contig2_A
GO:0016020	membrane	260	2187	0.0401864	0.13842	CL9541.Contig5_A;CL9296.Contig1_A;Unigene13380_A;CL6603.Contig1_A;CL6556.Contig2_A;CL5634.Contig3_A;CL156.Contig1_A;CL778.Contig2_A;CL9410.Contig1_A;Unigene36539_A;Unigene25687_A;Unigene35867_A;CL2885.Contig2_A;Unigene4041_A;CL8605.Contig2_A;CL3575.Contig1_A;CL5040.Contig1_A;CL5407.Contig1_A;Unigene22505_A;CL365.Contig3_A;CL9171.Contig4_A;CL8554.Contig1_A;CL8475.Contig1_A;Unigene13912_A;Unigene27…
GO:0009538	photosystem I reaction center	4	13	0.0459639	0.154282	CL9139.Contig2_A;Unigene33359_A;CL5141.Contig2_A;CL5141.Contig1_A
GO:0030660	Golgi-associated vesicle membrane	4	13	0.0459639	0.154282	CL5517.Contig1_A;Unigene11894_A;CL5517.Contig2_A;CL7484.Contig1_A
GO:0000139	Golgi membrane	7	31	0.0470035	0.154282	CL5517.Contig1_A;Unigene20681_A;CL5517.Contig2_A;CL405.Contig3_A;Unigene11894_A;CL7484.Contig1_A;CL8326.Contig1_A
GO:0010319	stromule	7	31	0.0470035	0.154282	CL3139.Contig3_A;CL3139.Contig1_A;Unigene4786_A;CL5233.Contig2_A;CL3139.Contig2_A;Unigene10239_A;Unigene8018_A
GO:0009533	chloroplast stromal thylakoid	3	8	0.0484391	0.155339	Unigene6476_A;CL8692.Contig2_A;Unigene4041_A
GO:0098807	chloroplast thylakoid membrane protein complex	3	8	0.0484391	0.155339	Unigene6476_A;CL8692.Contig2_A;CL4123.Contig3_A
GO:0061695	transferase complex, transferring phosphorus-containing groups	8	38	0.0506047	0.16044	Unigene21639_A;CL5134.Contig3_A;CL2108.Contig4_A;CL2108.Contig3_A;Unigene33017_A;CL7006.Contig1_A;CL8288.Contig2_A;CL8288.Contig1_A
molecular function
GO ID	Description	GeneRatio (903)	BgRatio (7802)	pvalue	fdr	geneID
GO:0003824	catalytic activity	695	5263	1.82856e-11	1.10445e-08	Unigene25870_A;Unigene37211_A;Unigene17422_A;CL434.Contig6_A;Unigene19351_A;CL2866.Contig1_A;CL5495.Contig1_A;CL1206.Contig1_A;Unigene3016_A;CL4994.Contig2_A;Unigene6592_A;Unigene270_A;CL1225.Contig2_A;CL2841.Contig2_A;CL4713.Contig2_A;CL1594.Contig2_A;Unigene263_A;CL7793.Contig1_A;CL99.Contig1_A;CL4688.Contig3_A;CL5069.Contig1_A;CL294.Contig1_A;CL6672.Contig1_A;Unigene33992_A;CL5827.Contig2_A;CL…
GO:0003774	motor activity	37	133	2.00094e-07	6.04285e-05	Unigene8983_A;CL4270.Contig3_A;Unigene14358_A;Unigene16852_A;Unigene29117_A;Unigene31750_A;Unigene21072_A;Unigene33829_A;Unigene31368_A;CL5691.Contig2_A;Unigene30667_A;Unigene18411_A;CL4688.Contig2_A;Unigene13285_A;CL7532.Contig2_A;Unigene25686_A;Unigene25687_A;Unigene8135_A;Unigene25683_A;Unigene13912_A;Unigene35851_A;Unigene4485_A;Unigene34524_A;Unigene4632_A;CL5691.Contig1_A;CL4688.Contig3_A;U…
GO:0004812	aminoacyl-tRNA ligase activity	21	58	8.56507e-07	0.000143381	Unigene17041_A;CL3536.Contig1_A;Unigene687_A;Unigene26134_A;Unigene14595_A;CL5387.Contig1_A;CL3536.Contig3_A;Unigene506_A;CL834.Contig2_A;Unigene1388_A;CL834.Contig1_A;Unigene4270_A;Unigene3817_A;Unigene10877_A;Unigene37211_A;CL4508.Contig1_A;CL2019.Contig1_A;CL5052.Contig1_A;Unigene2327_A;CL3653.Contig2_A;Unigene15227_A
GO:0016875	ligase activity, forming carbon-oxygen bonds	21	59	1.18693e-06	0.000143381	Unigene10877_A;Unigene1388_A;Unigene4270_A;CL4508.Contig1_A;CL3653.Contig2_A;CL5052.Contig1_A;Unigene2327_A;CL834.Contig2_A;Unigene3817_A;CL3536.Contig3_A;CL2019.Contig1_A;Unigene17041_A;Unigene14595_A;Unigene15227_A;Unigene506_A;Unigene687_A;CL5387.Contig1_A;CL834.Contig1_A;Unigene37211_A;Unigene26134_A;CL3536.Contig1_A
GO:0016876	ligase activity, forming aminoacyl-tRNA and related compounds	21	59	1.18693e-06	0.000143381	Unigene3817_A;Unigene10877_A;CL4508.Contig1_A;CL3536.Contig3_A;CL5387.Contig1_A;CL834.Contig1_A;Unigene1388_A;Unigene17041_A;Unigene37211_A;CL3536.Contig1_A;Unigene2327_A;Unigene4270_A;CL3653.Contig2_A;CL2019.Contig1_A;Unigene506_A;Unigene26134_A;CL5052.Contig1_A;CL834.Contig2_A;Unigene15227_A;Unigene14595_A;Unigene687_A
GO:0016874	ligase activity	51	226	1.49634e-06	0.000150631	Unigene691_A;CL5565.Contig1_A;CL1035.Contig3_A;Unigene2327_A;CL9920.Contig2_A;CL5155.Contig2_A;Unigene687_A;Unigene14595_A;Unigene26134_A;CL4508.Contig1_A;CL7992.Contig1_A;CL834.Contig2_A;Unigene1121_A;CL5579.Contig2_A;CL5052.Contig1_A;CL5579.Contig1_A;Unigene17890_A;CL5155.Contig1_A;Unigene4008_A;Unigene3817_A;Unigene10912_A;CL1937.Contig1_A;CL2885.Contig2_A;CL7992.Contig2_A;Unigene506_A;CL3536.…
GO:0016853	isomerase activity	46	198	2.10882e-06	0.000181961	CL7065.Contig1_A;Unigene6936_A;Unigene8981_A;CL3703.Contig1_A;CL1907.Contig1_A;CL9371.Contig2_A;Unigene1175_A;CL9546.Contig2_A;CL2568.Contig2_A;CL142.Contig1_A;CL3486.Contig2_A;CL1912.Contig2_A;CL3703.Contig2_A;CL1407.Contig2_A;CL6283.Contig2_A;Unigene1040_A;Unigene25550_A;CL5233.Contig2_A;Unigene37181_A;CL7065.Contig2_A;Unigene25966_A;CL9503.Contig6_A;Unigene15536_A;Unigene37218_A;Unigene10266_A…
GO:0016462	pyrophosphatase activity	132	792	4.10683e-06	0.000310065	Unigene12335_A;CL3666.Contig3_A;Unigene1548_A;Unigene3_A;Unigene31750_A;CL4688.Contig2_A;Unigene15536_A;Unigene13285_A;CL834.Contig1_A;Unigene37186_A;Unigene2511_A;Unigene13912_A;Unigene17747_A;CL5262.Contig1_A;Unigene1_A;Unigene25686_A;CL642.Contig2_A;CL1035.Contig3_A;CL6796.Contig1_A;Unigene4632_A;Unigene18894_A;CL7884.Contig3_A;Unigene33725_A;Unigene7946_A;Unigene32247_A;Unigene5014_A;Unigene2…
GO:0016818	hydrolase activity, acting on acid anhydrides, in phosphorus-containing anhydrides	132	798	6.15262e-06	0.000412909	CL7532.Contig2_A;Unigene2523_A;CL5069.Contig1_A;CL6735.Contig1_A;CL9071.Contig5_A;Unigene27383_A;Unigene34622_A;Unigene2511_A;Unigene36650_A;CL5262.Contig2_A;Unigene7946_A;CL5691.Contig2_A;Unigene1_A;CL8325.Contig2_A;CL7884.Contig3_A;Unigene4490_A;Unigene34524_A;Unigene7_A;CL801.Contig1_A;Unigene32247_A;Unigene15536_A;Unigene6351_A;CL3232.Contig2_A;CL801.Contig2_A;Unigene33829_A;Unigene623_A;Unig…
GO:0016817	hydrolase activity, acting on acid anhydrides	133	812	9.50367e-06	0.000565237	Unigene33829_A;Unigene29117_A;Unigene13285_A;CL479.Contig3_A;Unigene1886_A;Unigene12335_A;CL6796.Contig1_A;CL8484.Contig1_A;Unigene5_A;CL6644.Contig1_A;Unigene623_A;Unigene8025_A;Unigene31820_A;Unigene25683_A;Unigene4632_A;CL7507.Contig1_A;CL801.Contig7_A;Unigene7_A;Unigene5053_A;Unigene31510_A;Unigene3333_A;Unigene21072_A;Unigene2_A;Unigene7735_A;Unigene37218_A;CL9071.Contig5_A;Unigene1_A;CL3756…
GO:0017111	nucleoside-triphosphatase activity	127	769	1.02941e-05	0.000565237	CL8837.Contig1_A;Unigene8983_A;CL6650.Contig1_A;CL5432.Contig3_A;CL5691.Contig2_A;Unigene623_A;Unigene7536_A;Unigene4632_A;Unigene11782_A;Unigene7735_A;Unigene6_A;Unigene7474_A;CL4688.Contig2_A;CL7532.Contig2_A;Unigene10132_A;Unigene3_A;Unigene1548_A;Unigene1966_A;Unigene33829_A;CL801.Contig1_A;Unigene30667_A;Unigene13912_A;Unigene13285_A;Unigene35536_A;Unigene6592_A;CL801.Contig2_A;CL3756.Contig…
GO:0016851	magnesium chelatase activity	6	7	1.49452e-05	0.000644779	CL5565.Contig2_A;CL5565.Contig1_A;Unigene691_A;Unigene2924_A;CL1035.Contig3_A;Unigene5053_A
GO:0051002	ligase activity, forming nitrogen-metal bonds	6	7	1.49452e-05	0.000644779	Unigene5053_A;Unigene691_A;CL5565.Contig1_A;Unigene2924_A;CL1035.Contig3_A;CL5565.Contig2_A
GO:0051003	ligase activity, forming nitrogen-metal bonds, forming coordination complexes	6	7	1.49452e-05	0.000644779	CL5565.Contig1_A;Unigene5053_A;Unigene691_A;CL1035.Contig3_A;CL5565.Contig2_A;Unigene2924_A
GO:0003777	microtubule motor activity	29	112	1.90582e-05	0.000767412	Unigene10484_A;CL5691.Contig2_A;Unigene34524_A;Unigene14358_A;Unigene29117_A;Unigene8135_A;Unigene30667_A;Unigene35851_A;Unigene33829_A;Unigene31820_A;CL6644.Contig1_A;Unigene25686_A;Unigene31368_A;Unigene25687_A;Unigene7536_A;CL5691.Contig1_A;CL4688.Contig2_A;Unigene35022_A;Unigene25683_A;Unigene13912_A;Unigene4632_A;Unigene35536_A;Unigene13285_A;Unigene8983_A;Unigene28089_A;Unigene18894_A;Unige…
GO:0016840	carbon-nitrogen lyase activity	7	10	2.38086e-05	0.000898776	Unigene7602_A;CL3279.Contig2_A;Unigene10239_A;CL5029.Contig1_A;CL3139.Contig2_A;CL3139.Contig1_A;CL3139.Contig3_A
GO:0016787	hydrolase activity	266	1866	2.77985e-05	0.000987664	CL5691.Contig2_A;Unigene14358_A;CL8288.Contig1_A;CL6866.Contig2_A;Unigene10484_A;Unigene6_A;CL4994.Contig2_A;CL818.Contig3_A;Unigene21855_A;Unigene24_A;Unigene4369_A;Unigene20244_A;Unigene5014_A;CL5423.Contig1_A;CL3761.Contig1_A;CL1421.Contig1_A;CL9410.Contig1_A;CL336.Contig2_A;Unigene15536_A;Unigene4490_A;CL6731.Contig2_A;CL5432.Contig3_A;CL7507.Contig2_A;CL7181.Contig1_A;CL3756.Contig2_A;CL1994…
GO:0005200	structural constituent of cytoskeleton	12	31	9.29285e-05	0.00311827	Unigene3333_A;Unigene5_A;Unigene3332_A;Unigene23863_A;Unigene7_A;CL801.Contig7_A;CL801.Contig1_A;Unigene3_A;CL801.Contig2_A;Unigene1_A;Unigene2_A;Unigene6_A
GO:0016842	amidine-lyase activity	5	6	0.000111552	0.00354619	CL5029.Contig1_A;Unigene10239_A;CL3139.Contig3_A;CL3139.Contig2_A;CL3139.Contig1_A
GO:0016866	intramolecular transferase activity	12	37	0.0006313	0.0190653	Unigene4062_A;CL5233.Contig2_A;CL3703.Contig2_A;CL929.Contig1_A;CL5495.Contig2_A;CL2568.Contig2_A;CL9546.Contig2_A;Unigene8981_A;CL5495.Contig1_A;CL7540.Contig2_A;CL3703.Contig1_A;CL929.Contig2_A
GO:0004056	argininosuccinate lyase activity	4	5	0.000809689	0.0203772	Unigene10239_A;CL3139.Contig1_A;CL3139.Contig3_A;CL3139.Contig2_A
GO:0004748	ribonucleoside-diphosphate reductase activity, thioredoxin disulfide as acceptor	4	5	0.000809689	0.0203772	CL6110.Contig1_A;CL340.Contig2_A;Unigene1250_A;CL340.Contig1_A
GO:0016728	oxidoreductase activity, acting on CH or CH2 groups, disulfide as acceptor	4	5	0.000809689	0.0203772	Unigene1250_A;CL340.Contig2_A;CL340.Contig1_A;CL6110.Contig1_A
GO:0061731	ribonucleoside-diphosphate reductase activity	4	5	0.000809689	0.0203772	CL340.Contig1_A;CL6110.Contig1_A;Unigene1250_A;CL340.Contig2_A
GO:0004417	hydroxyethylthiazole kinase activity	3	3	0.00154585	0.0333463	CL6672.Contig1_A;CL6672.Contig2_A;CL6672.Contig3_A
GO:0052654	L-leucine transaminase activity	3	3	0.00154585	0.0333463	CL1288.Contig1_A;Unigene5014_A;CL1288.Contig2_A
GO:0052655	L-valine transaminase activity	3	3	0.00154585	0.0333463	CL1288.Contig1_A;Unigene5014_A;CL1288.Contig2_A
GO:0052656	L-isoleucine transaminase activity	3	3	0.00154585	0.0333463	Unigene5014_A;CL1288.Contig2_A;CL1288.Contig1_A
GO:0016884	carbon-nitrogen ligase activity, with glutamine as amido-N-donor	6	13	0.00197517	0.0411381	CL1937.Contig4_A;CL5579.Contig2_A;CL1937.Contig1_A;CL7189.Contig1_A;CL5579.Contig1_A;Unigene9456_A
GO:0003755	peptidyl-prolyl cis-trans isomerase activity	14	56	0.00382183	0.0769461	CL1907.Contig1_A;CL9423.Contig2_A;Unigene6936_A;CL142.Contig1_A;CL1912.Contig1_A;Unigene19351_A;Unigene11496_A;CL6283.Contig2_A;Unigene37181_A;Unigene3962_A;CL1912.Contig2_A;Unigene1175_A;Unigene10266_A;CL9423.Contig1_A
GO:0003918	DNA topoisomerase type II (ATP-hydrolyzing) activity	4	7	0.00467648	0.0782642	Unigene37218_A;CL479.Contig2_A;Unigene15536_A;CL479.Contig3_A
GO:0004066	asparagine synthase (glutamine-hydrolyzing) activity	4	7	0.00467648	0.0782642	CL5579.Contig2_A;CL1937.Contig1_A;CL1937.Contig4_A;CL5579.Contig1_A
GO:0004826	phenylalanine-tRNA ligase activity	4	7	0.00467648	0.0782642	CL834.Contig1_A;CL834.Contig2_A;CL3536.Contig1_A;CL3536.Contig3_A
GO:0016838	carbon-oxygen lyase activity, acting on phosphates	4	7	0.00467648	0.0782642	CL5895.Contig1_A;CL5103.Contig3_A;CL2453.Contig1_A;CL5895.Contig2_A
GO:0061505	DNA topoisomerase II activity	4	7	0.00467648	0.0782642	CL479.Contig3_A;Unigene37218_A;Unigene15536_A;CL479.Contig2_A
GO:0000166	nucleotide binding	265	2006	0.00479433	0.0782642	CL5284.Contig1_A;CL2019.Contig1_A;Unigene1966_A;Unigene20571_A;Unigene35891_A;Unigene6_A;CL262.Contig1_A;CL4508.Contig1_A;Unigene36055_A;CL3232.Contig2_A;CL4345.Contig2_A;CL4688.Contig1_A;Unigene11782_A;Unigene8030_A;Unigene506_A;CL1937.Contig1_A;CL5529.Contig1_A;CL1407.Contig2_A;Unigene16289_A;Unigene8470_A;CL8288.Contig2_A;Unigene768_A;CL7065.Contig1_A;CL6731.Contig2_A;CL9920.Contig2_A;CL3536.C…
GO:1901265	nucleoside phosphate binding	265	2006	0.00479433	0.0782642	Unigene20571_A;CL7195.Contig2_A;CL642.Contig2_A;Unigene1548_A;CL6256.Contig1_A;CL5069.Contig2_A;Unigene2523_A;Unigene5459_A;Unigene21855_A;CL3396.Contig1_A;CL3558.Contig1_A;Unigene3333_A;Unigene23863_A;Unigene33126_A;Unigene681_A;Unigene1388_A;Unigene10132_A;Unigene35851_A;CL5069.Contig1_A;Unigene15536_A;CL9296.Contig1_A;CL1937.Contig1_A;CL5529.Contig1_A;Unigene31000_A;CL6260.Contig1_A;Unigene261…
GO:0004365	glyceraldehyde-3-phosphate dehydrogenase (NAD+) (phosphorylating) activity	5	11	0.00521134	0.0812271	Unigene19180_A;CL3139.Contig1_A;CL3139.Contig3_A;CL3139.Contig2_A;Unigene10239_A
GO:0004109	coproporphyrinogen oxidase activity	3	4	0.00564824	0.0812271	Unigene15822_A;Unigene36025_A;Unigene22361_A
GO:0004853	uroporphyrinogen decarboxylase activity	3	4	0.00564824	0.0812271	CL6298.Contig1_A;CL6298.Contig3_A;Unigene17558_A
GO:0016530	metallochaperone activity	3	4	0.00564824	0.0812271	Unigene24078_A;Unigene463_A;CL2384.Contig2_A
GO:0016531	copper chaperone activity	3	4	0.00564824	0.0812271	Unigene24078_A;CL2384.Contig2_A;Unigene463_A

## Sheet: profile 1
Biological process
GO ID	Description	GeneRatio (141)	BgRatio (6438)	pvalue	fdr	geneID
GO:0007017	microtubule-based process	18	169	2.11484e-08	1.08068e-05	Unigene10693_A;CL6267.Contig2_A;CL3195.Contig2_A;Unigene12689_A;CL2586.Contig1_A;CL6644.Contig2_A;CL8048.Contig1_A;Unigene23379_A;Unigene28368_A;Unigene28029_A;CL6267.Contig1_A;CL6326.Contig1_A;Unigene33666_A;Unigene20688_A;Unigene22172_A;Unigene7056_A;Unigene11175_A;CL6817.Contig2_A
GO:0006220	pyrimidine nucleotide metabolic process	8	26	4.85998e-08	1.24173e-05	CL5781.Contig1_A;CL3326.Contig4_A;Unigene1372_A;CL3326.Contig3_A;CL8851.Contig3_A;CL2140.Contig1_A;Unigene17660_A;CL2140.Contig2_A
GO:0072527	pyrimidine-containing compound metabolic process	9	41	1.73369e-07	2.95305e-05	CL2140.Contig2_A;CL3326.Contig4_A;CL3326.Contig3_A;Unigene1372_A;CL2140.Contig1_A;Unigene17660_A;Unigene28428_A;CL8851.Contig3_A;CL5781.Contig1_A
GO:0006928	movement of cell or subcellular component	14	133	1.00745e-06	0.000128702	Unigene7056_A;CL6326.Contig1_A;Unigene12689_A;CL3195.Contig2_A;CL1156.Contig1_A;Unigene11175_A;Unigene10693_A;Unigene28368_A;Unigene23379_A;Unigene28029_A;Unigene33666_A;CL6644.Contig2_A;Unigene20688_A;Unigene22172_A
GO:0007018	microtubule-based movement	13	123	2.39332e-06	0.000244598	CL6326.Contig1_A;Unigene33666_A;CL6644.Contig2_A;Unigene28029_A;Unigene28368_A;Unigene11175_A;Unigene7056_A;Unigene20688_A;Unigene23379_A;Unigene12689_A;CL3195.Contig2_A;Unigene22172_A;Unigene10693_A
GO:0030030	cell projection organization	7	31	3.52745e-06	0.000300421	CL3417.Contig1_A;CL6326.Contig1_A;CL6644.Contig2_A;CL8048.Contig1_A;Unigene23379_A;Unigene20688_A;Unigene10693_A
GO:0072528	pyrimidine-containing compound biosynthetic process	7	34	6.83056e-06	0.000493006	CL5781.Contig1_A;CL3326.Contig3_A;CL2140.Contig1_A;CL2140.Contig2_A;CL3326.Contig4_A;CL8851.Contig3_A;Unigene28428_A
GO:0006221	pyrimidine nucleotide biosynthetic process	6	24	9.64788e-06	0.000493006	CL5781.Contig1_A;CL3326.Contig3_A;CL2140.Contig2_A;CL8851.Contig3_A;CL2140.Contig1_A;CL3326.Contig4_A
GO:0048870	cell motility	6	24	9.64788e-06	0.000493006	Unigene28029_A;Unigene28368_A;CL1156.Contig1_A;Unigene33666_A;Unigene11175_A;Unigene12689_A
GO:0051674	localization of cell	6	24	9.64788e-06	0.000493006	Unigene28368_A;CL1156.Contig1_A;Unigene28029_A;Unigene11175_A;Unigene12689_A;Unigene33666_A
GO:0009147	pyrimidine nucleoside triphosphate metabolic process	5	17	2.34962e-05	0.00106981	Unigene17660_A;CL3326.Contig4_A;CL5781.Contig1_A;CL3326.Contig3_A;Unigene1372_A
GO:0040011	locomotion	6	28	2.51227e-05	0.00106981	Unigene28029_A;CL1156.Contig1_A;Unigene11175_A;Unigene28368_A;Unigene12689_A;Unigene33666_A
GO:0001539	cilium or flagellum-dependent cell motility	5	21	7.19911e-05	0.00262767	Unigene28029_A;Unigene11175_A;Unigene12689_A;Unigene28368_A;Unigene33666_A
GO:0070925	organelle assembly	5	21	7.19911e-05	0.00262767	CL5312.Contig2_A;CL5312.Contig1_A;CL5312.Contig3_A;CL5315.Contig1_A;CL8048.Contig1_A
GO:0090407	organophosphate biosynthetic process	12	170	0.000322649	0.0109916	CL3326.Contig3_A;CL5781.Contig1_A;Unigene30918_A;CL2140.Contig1_A;CL8851.Contig3_A;CL373.Contig1_A;Unigene11985_A;CL3326.Contig4_A;CL2140.Contig2_A;CL373.Contig2_A;CL3944.Contig4_A;CL2840.Contig1_A
GO:0009211	pyrimidine deoxyribonucleoside triphosphate metabolic process	2	2	0.000476335	0.0115908	Unigene17660_A;Unigene1372_A
GO:0009219	pyrimidine deoxyribonucleotide metabolic process	2	2	0.000476335	0.0115908	Unigene17660_A;Unigene1372_A
GO:0009262	deoxyribonucleotide metabolic process	2	2	0.000476335	0.0115908	Unigene1372_A;Unigene17660_A
GO:0009394	2'-deoxyribonucleotide metabolic process	2	2	0.000476335	0.0115908	Unigene1372_A;Unigene17660_A
GO:0019692	deoxyribose phosphate metabolic process	2	2	0.000476335	0.0115908	Unigene1372_A;Unigene17660_A
GO:0046080	dUTP metabolic process	2	2	0.000476335	0.0115908	Unigene17660_A;Unigene1372_A
GO:0006183	GTP biosynthetic process	3	10	0.00110241	0.0194253	CL3326.Contig4_A;CL5781.Contig1_A;CL3326.Contig3_A
GO:0006228	UTP biosynthetic process	3	10	0.00110241	0.0194253	CL5781.Contig1_A;CL3326.Contig3_A;CL3326.Contig4_A
GO:0006553	lysine metabolic process	3	10	0.00110241	0.0194253	CL4566.Contig2_A;CL4566.Contig1_A;Unigene11451_A
GO:0009085	lysine biosynthetic process	3	10	0.00110241	0.0194253	CL4566.Contig1_A;CL4566.Contig2_A;Unigene11451_A
GO:0009089	lysine biosynthetic process via diaminopimelate	3	10	0.00110241	0.0194253	CL4566.Contig1_A;Unigene11451_A;CL4566.Contig2_A
GO:0046039	GTP metabolic process	3	10	0.00110241	0.0194253	CL5781.Contig1_A;CL3326.Contig3_A;CL3326.Contig4_A
GO:0046051	UTP metabolic process	3	10	0.00110241	0.0194253	CL3326.Contig4_A;CL3326.Contig3_A;CL5781.Contig1_A
GO:0046451	diaminopimelate metabolic process	3	10	0.00110241	0.0194253	CL4566.Contig2_A;CL4566.Contig1_A;Unigene11451_A
GO:0034654	nucleobase-containing compound biosynthetic process	14	252	0.00116906	0.0199129	Unigene30702_A;Unigene28428_A;CL6752.Contig1_A;CL8316.Contig4_A;CL2140.Contig2_A;CL8851.Contig3_A;Unigene11985_A;CL5781.Contig1_A;CL2840.Contig1_A;CL2140.Contig1_A;Unigene30918_A;Unigene6041_A;CL3326.Contig4_A;CL3326.Contig3_A
GO:0009200	deoxyribonucleoside triphosphate metabolic process	2	3	0.00140843	0.0225484	Unigene17660_A;Unigene1372_A
GO:0009767	photosynthetic electron transport chain	4	23	0.00141203	0.0225484	CL8003.Contig2_A;Unigene33010_A;Unigene20281_A;Unigene27778_A
GO:0022900	electron transport chain	8	103	0.00178978	0.0277145	CL8003.Contig2_A;Unigene20281_A;Unigene1846_A;Unigene27778_A;Unigene33010_A;CL1838.Contig2_A;CL1983.Contig2_A;Unigene4873_A
GO:0009165	nucleotide biosynthetic process	9	135	0.00270913	0.0378141	CL2840.Contig1_A;CL5781.Contig1_A;CL2140.Contig1_A;CL2140.Contig2_A;CL3326.Contig4_A;CL3326.Contig3_A;CL8851.Contig3_A;Unigene11985_A;Unigene30918_A
GO:0042822	pyridoxal phosphate metabolic process	2	4	0.00277637	0.0378141	CL373.Contig1_A;CL373.Contig2_A
GO:0042823	pyridoxal phosphate biosynthetic process	2	4	0.00277637	0.0378141	CL373.Contig2_A;CL373.Contig1_A
GO:0046184	aldehyde biosynthetic process	2	4	0.00277637	0.0378141	CL373.Contig1_A;CL373.Contig2_A
GO:1901293	nucleoside phosphate biosynthetic process	9	136	0.00284816	0.0378141	Unigene11985_A;Unigene30918_A;CL2840.Contig1_A;CL2140.Contig2_A;CL3326.Contig4_A;CL5781.Contig1_A;CL8851.Contig3_A;CL2140.Contig1_A;CL3326.Contig3_A
GO:0044763	single-organism cellular process	66	2272	0.002886	0.0378141	CL8851.Contig3_A;CL5835.Contig2_A;CL6817.Contig2_A;CL6930.Contig3_A;CL1156.Contig1_A;CL8048.Contig1_A;Unigene28029_A;Unigene28428_A;CL373.Contig1_A;CL6267.Contig2_A;CL6326.Contig1_A;CL3297.Contig2_A;CL2140.Contig1_A;CL373.Contig2_A;CL1983.Contig2_A;CL5052.Contig2_A;Unigene20281_A;Unigene4324_A;CL6644.Contig2_A;Unigene30918_A;Unigene1372_A;CL6267.Contig1_A;CL4566.Contig1_A;CL3417.Contig1_A;CL5835.…
GO:1901068	guanosine-containing compound metabolic process	3	14	0.0031357	0.0390815	CL5781.Contig1_A;CL3326.Contig4_A;CL3326.Contig3_A
GO:1901070	guanosine-containing compound biosynthetic process	3	14	0.0031357	0.0390815	CL5781.Contig1_A;CL3326.Contig4_A;CL3326.Contig3_A
GO:0006241	CTP biosynthetic process	3	15	0.00385726	0.0428492	CL3326.Contig4_A;CL3326.Contig3_A;CL5781.Contig1_A
GO:0009148	pyrimidine nucleoside triphosphate biosynthetic process	3	15	0.00385726	0.0428492	CL5781.Contig1_A;CL3326.Contig4_A;CL3326.Contig3_A
GO:0009208	pyrimidine ribonucleoside triphosphate metabolic process	3	15	0.00385726	0.0428492	CL5781.Contig1_A;CL3326.Contig3_A;CL3326.Contig4_A
GO:0009209	pyrimidine ribonucleoside triphosphate biosynthetic process	3	15	0.00385726	0.0428492	CL3326.Contig4_A;CL3326.Contig3_A;CL5781.Contig1_A
GO:0046036	CTP metabolic process	3	15	0.00385726	0.0428492	CL3326.Contig4_A;CL5781.Contig1_A;CL3326.Contig3_A
GO:0006097	glyoxylate cycle	2	5	0.00456089	0.0485545	CL2629.Contig2_A;CL2629.Contig1_A
GO:0046487	glyoxylate metabolic process	2	5	0.00456089	0.0485545	CL2629.Contig1_A;CL2629.Contig2_A
GO:0022618	ribonucleoprotein complex assembly	3	17	0.00558302	0.0559397	CL5312.Contig1_A;CL5312.Contig3_A;CL5312.Contig2_A
GO:0042255	ribosome assembly	3	17	0.00558302	0.0559397	CL5312.Contig3_A;CL5312.Contig1_A;CL5312.Contig2_A
GO:0071826	ribonucleoprotein complex subunit organization	3	17	0.00558302	0.0559397	CL5312.Contig3_A;CL5312.Contig1_A;CL5312.Contig2_A
GO:0006304	DNA modification	2	6	0.00674334	0.0662663	CL6752.Contig1_A;CL5896.Contig1_A
GO:0009987	cellular process	112	4508	0.0073249	0.0667382	Unigene30918_A;Unigene34654_A;CL8050.Contig2_A;CL5315.Contig1_A;CL2586.Contig1_A;CL5835.Contig1_A;Unigene4579_A;CL3417.Contig1_A;Unigene14584_A;CL2140.Contig2_A;CL2909.Contig1_A;CL2517.Contig2_A;CL6644.Contig2_A;Unigene12689_A;Unigene28029_A;CL3297.Contig2_A;Unigene6972_A;CL1714.Contig1_A;CL6267.Contig1_A;CL2140.Contig1_A;Unigene10693_A;CL915.Contig9_A;CL2629.Contig1_A;CL5295.Contig2_A;Unigene897…
GO:0006213	pyrimidine nucleoside metabolic process	3	19	0.00770558	0.0667382	CL3326.Contig4_A;CL5781.Contig1_A;CL3326.Contig3_A
GO:0009218	pyrimidine ribonucleotide metabolic process	3	19	0.00770558	0.0667382	CL5781.Contig1_A;CL3326.Contig4_A;CL3326.Contig3_A
GO:0009220	pyrimidine ribonucleotide biosynthetic process	3	19	0.00770558	0.0667382	CL3326.Contig4_A;CL3326.Contig3_A;CL5781.Contig1_A
GO:0046131	pyrimidine ribonucleoside metabolic process	3	19	0.00770558	0.0667382	CL3326.Contig4_A;CL5781.Contig1_A;CL3326.Contig3_A
GO:0046132	pyrimidine ribonucleoside biosynthetic process	3	19	0.00770558	0.0667382	CL5781.Contig1_A;CL3326.Contig4_A;CL3326.Contig3_A
GO:0046134	pyrimidine nucleoside biosynthetic process	3	19	0.00770558	0.0667382	CL3326.Contig4_A;CL3326.Contig3_A;CL5781.Contig1_A
GO:0019438	aromatic compound biosynthetic process	16	382	0.0090147	0.0767752	CL8851.Contig3_A;CL6752.Contig1_A;Unigene30918_A;CL2140.Contig2_A;CL8316.Contig4_A;CL3326.Contig4_A;CL373.Contig2_A;CL5781.Contig1_A;Unigene28428_A;CL3326.Contig3_A;Unigene30702_A;CL2140.Contig1_A;Unigene6041_A;CL373.Contig1_A;Unigene11985_A;CL2840.Contig1_A
GO:0019637	organophosphate metabolic process	15	351	0.00954941	0.0799959	CL3326.Contig3_A;Unigene17660_A;CL2140.Contig1_A;Unigene1372_A;CL5781.Contig1_A;CL8851.Contig3_A;CL2140.Contig2_A;CL6930.Contig3_A;CL373.Contig1_A;CL3944.Contig4_A;CL373.Contig2_A;CL2840.Contig1_A;CL3326.Contig4_A;Unigene30918_A;Unigene11985_A
GO:0018130	heterocycle biosynthetic process	16	391	0.0111327	0.0917554	Unigene30702_A;CL373.Contig2_A;CL2140.Contig2_A;Unigene30918_A;Unigene28428_A;CL6752.Contig1_A;CL373.Contig1_A;Unigene11985_A;CL3326.Contig3_A;CL5781.Contig1_A;CL2840.Contig1_A;Unigene6041_A;CL8316.Contig4_A;CL2140.Contig1_A;CL3326.Contig4_A;CL8851.Contig3_A
GO:0018298	protein-chromophore linkage	2	10	0.0191004	0.154926	CL1983.Contig2_A;Unigene33010_A
GO:0008652	cellular amino acid biosynthetic process	9	185	0.0198844	0.158764	Unigene4324_A;CL2140.Contig2_A;CL2140.Contig1_A;CL4566.Contig2_A;Unigene11451_A;CL2840.Contig1_A;CL4566.Contig1_A;Unigene15587_A;CL915.Contig9_A
GO:0006223	uracil salvage	1	1	0.0219012	0.164581	Unigene28428_A
GO:0036158	outer dynein arm assembly	1	1	0.0219012	0.164581	CL8048.Contig1_A
GO:0043100	pyrimidine nucleobase salvage	1	1	0.0219012	0.164581	Unigene28428_A
GO:0046107	uracil biosynthetic process	1	1	0.0219012	0.164581	Unigene28428_A
GO:0009117	nucleotide metabolic process	12	287	0.0230052	0.170372	Unigene17660_A;CL3326.Contig4_A;CL3326.Contig3_A;CL2140.Contig2_A;CL5781.Contig1_A;CL2840.Contig1_A;Unigene11985_A;Unigene1372_A;CL2140.Contig1_A;CL8851.Contig3_A;CL6930.Contig3_A;Unigene30918_A
GO:0006081	cellular aldehyde metabolic process	4	51	0.0248842	0.175327	CL2629.Contig2_A;CL373.Contig2_A;CL373.Contig1_A;CL2629.Contig1_A
GO:0009145	purine nucleoside triphosphate biosynthetic process	4	51	0.0248842	0.175327	CL3326.Contig3_A;CL3326.Contig4_A;CL5781.Contig1_A;Unigene11985_A
GO:0009206	purine ribonucleoside triphosphate biosynthetic process	4	51	0.0248842	0.175327	CL3326.Contig3_A;Unigene11985_A;CL5781.Contig1_A;CL3326.Contig4_A
GO:0072594	establishment of protein localization to organelle	5	76	0.0250467	0.175327	Unigene33666_A;Unigene28029_A;Unigene11175_A;Unigene12689_A;Unigene28368_A
GO:0006753	nucleoside phosphate metabolic process	12	292	0.0259015	0.178861	Unigene1372_A;CL3326.Contig4_A;CL3326.Contig3_A;CL2140.Contig1_A;CL2840.Contig1_A;CL8851.Contig3_A;CL6930.Contig3_A;Unigene11985_A;Unigene17660_A;CL5781.Contig1_A;Unigene30918_A;CL2140.Contig2_A
GO:0045454	cell redox homeostasis	4	52	0.0265131	0.180642	CL1714.Contig1_A;Unigene1846_A;Unigene25142_A;CL3297.Contig2_A
GO:0045184	establishment of protein localization	10	228	0.027516	0.185009	Unigene3409_A;Unigene11175_A;CL5835.Contig1_A;Unigene29299_A;Unigene12689_A;Unigene28368_A;Unigene33666_A;CL8208.Contig1_A;CL5835.Contig2_A;Unigene28029_A
GO:1901362	organic cyclic compound biosynthetic process	16	438	0.0293159	0.194551	CL5781.Contig1_A;CL373.Contig1_A;Unigene6041_A;CL2140.Contig2_A;CL373.Contig2_A;CL3326.Contig4_A;CL8316.Contig4_A;Unigene30918_A;Unigene11985_A;CL2140.Contig1_A;Unigene30702_A;CL8851.Contig3_A;CL2840.Contig1_A;CL6752.Contig1_A;Unigene28428_A;CL3326.Contig3_A
GO:0009772	photosynthetic electron transport in photosystem II	2	13	0.0317195	0.205219	CL8003.Contig2_A;Unigene33010_A
GO:0006091	generation of precursor metabolites and energy	12	301	0.0317777	0.205219	CL1838.Contig2_A;CL6930.Contig3_A;Unigene4873_A;Unigene27778_A;CL8003.Contig2_A;Unigene33010_A;CL1983.Contig2_A;CL2629.Contig2_A;Unigene1846_A;Unigene20281_A;Unigene14584_A;CL2629.Contig1_A
GO:0008104	protein localization	10	234	0.0321283	0.205219	Unigene12689_A;Unigene28368_A;CL5835.Contig1_A;CL5835.Contig2_A;Unigene29299_A;CL8208.Contig1_A;Unigene11175_A;Unigene33666_A;Unigene3409_A;Unigene28029_A
GO:0033365	protein localization to organelle	5	82	0.0333716	0.21053	Unigene28029_A;Unigene28368_A;Unigene11175_A;Unigene33666_A;Unigene12689_A
GO:0006796	phosphate-containing compound metabolic process	27	865	0.034006	0.211915	CL2840.Contig1_A;CL6930.Contig3_A;CL7621.Contig2_A;CL915.Contig9_A;Unigene4324_A;CL1058.Contig2_A;CL3326.Contig3_A;CL5781.Contig1_A;Unigene17660_A;CL373.Contig1_A;CL2140.Contig2_A;Unigene11985_A;CL2140.Contig1_A;CL2909.Contig1_A;CL8851.Contig3_A;Unigene30918_A;Unigene34478_A;Unigene1372_A;CL200.Contig2_A;CL373.Contig2_A;Unigene11451_A;Unigene32748_A;CL2345.Contig7_A;Unigene29656_A;CL3326.Contig4_…
GO:0009201	ribonucleoside triphosphate biosynthetic process	4	57	0.0356038	0.217055	CL5781.Contig1_A;Unigene11985_A;CL3326.Contig3_A;CL3326.Contig4_A
GO:0055086	nucleobase-containing small molecule metabolic process	13	342	0.0362116	0.217055	CL6930.Contig3_A;Unigene30918_A;CL3326.Contig3_A;Unigene1372_A;CL2840.Contig1_A;Unigene11985_A;CL2140.Contig1_A;CL5781.Contig1_A;Unigene17660_A;CL2140.Contig2_A;Unigene28428_A;CL8851.Contig3_A;CL3326.Contig4_A
GO:0009142	nucleoside triphosphate biosynthetic process	4	58	0.0376131	0.217055	Unigene11985_A;CL3326.Contig4_A;CL5781.Contig1_A;CL3326.Contig3_A
GO:0044699	single-organism process	80	3156	0.0384413	0.217055	Unigene28029_A;CL6644.Contig2_A;Unigene20281_A;CL2840.Contig1_A;Unigene11985_A;Unigene10693_A;CL2629.Contig1_A;Unigene4935_A;CL1714.Contig1_A;Unigene20688_A;CL3326.Contig4_A;Unigene12689_A;CL2841.Contig3_A;CL8326.Contig2_A;CL6267.Contig1_A;CL8003.Contig2_A;Unigene6972_A;CL5835.Contig1_A;CL915.Contig9_A;Unigene17660_A;CL6817.Contig2_A;CL3944.Contig4_A;CL6267.Contig2_A;CL3195.Contig2_A;CL8851.Conti…
GO:0006793	phosphorus metabolic process	27	877	0.0395528	0.217055	CL373.Contig1_A;Unigene11985_A;Unigene17660_A;CL3944.Contig4_A;CL915.Contig9_A;CL8408.Contig3_A;Unigene4324_A;CL2140.Contig1_A;Unigene32748_A;CL5781.Contig1_A;CL7621.Contig2_A;CL3326.Contig3_A;CL2909.Contig1_A;CL2840.Contig1_A;CL6930.Contig3_A;Unigene29656_A;Unigene11451_A;CL1058.Contig2_A;CL2140.Contig2_A;CL3326.Contig4_A;Unigene1372_A;CL8851.Contig3_A;Unigene34478_A;CL373.Contig2_A;CL200.Contig…
GO:0051641	cellular localization	10	246	0.0429434	0.217055	Unigene33666_A;Unigene3409_A;Unigene29299_A;CL7484.Contig2_A;CL5835.Contig1_A;Unigene28029_A;Unigene12689_A;CL5835.Contig2_A;Unigene28368_A;Unigene11175_A
GO:0000045	autophagosome assembly	1	2	0.0433261	0.217055	CL5315.Contig1_A
GO:0009307	DNA restriction-modification system	1	2	0.0433261	0.217055	CL6752.Contig1_A
GO:0016236	macroautophagy	1	2	0.0433261	0.217055	CL5315.Contig1_A
GO:0030031	cell projection assembly	1	2	0.0433261	0.217055	CL8048.Contig1_A
GO:0032990	cell part morphogenesis	1	2	0.0433261	0.217055	CL8048.Contig1_A
GO:0035082	axoneme assembly	1	2	0.0433261	0.217055	CL8048.Contig1_A
GO:0042384	cilium assembly	1	2	0.0433261	0.217055	CL8048.Contig1_A
GO:0042777	plasma membrane ATP synthesis coupled proton transport	1	2	0.0433261	0.217055	Unigene11985_A
GO:0044355	clearance of foreign intracellular DNA	1	2	0.0433261	0.217055	CL6752.Contig1_A
GO:0048858	cell projection morphogenesis	1	2	0.0433261	0.217055	CL8048.Contig1_A
GO:0060271	cilium morphogenesis	1	2	0.0433261	0.217055	CL8048.Contig1_A
GO:0070286	axonemal dynein complex assembly	1	2	0.0433261	0.217055	CL8048.Contig1_A
GO:0070813	hydrogen sulfide metabolic process	1	2	0.0433261	0.217055	CL8408.Contig3_A
GO:0070814	hydrogen sulfide biosynthetic process	1	2	0.0433261	0.217055	CL8408.Contig3_A
GO:0034613	cellular protein localization	7	149	0.0446201	0.221368	Unigene29299_A;Unigene28029_A;Unigene3409_A;Unigene33666_A;Unigene11175_A;Unigene12689_A;Unigene28368_A
GO:0006351	transcription, DNA-templated	4	62	0.0462917	0.225286	Unigene30702_A;CL6752.Contig1_A;Unigene6041_A;CL8316.Contig4_A
GO:0097659	nucleic acid-templated transcription	4	62	0.0462917	0.225286	CL6752.Contig1_A;Unigene6041_A;CL8316.Contig4_A;Unigene30702_A
GO:0032774	RNA biosynthetic process	4	63	0.0486216	0.234393	Unigene30702_A;CL8316.Contig4_A;Unigene6041_A;CL6752.Contig1_A
GO:0022613	ribonucleoprotein complex biogenesis	5	92	0.0507026	0.239898	CL5312.Contig2_A;Unigene3251_A;CL5295.Contig2_A;CL5312.Contig3_A;CL5312.Contig1_A
GO:0042254	ribosome biogenesis	5	92	0.0507026	0.239898	CL5312.Contig1_A;CL5295.Contig2_A;CL5312.Contig3_A;Unigene3251_A;CL5312.Contig2_A
GO:0051179	localization	27	901	0.0526694	0.246918	Unigene29299_A;CL5835.Contig2_A;Unigene4399_A;Unigene4579_A;CL1156.Contig1_A;Unigene4935_A;Unigene33666_A;CL3604.Contig1_A;CL8870.Contig2_A;CL8408.Contig3_A;Unigene34654_A;CL5835.Contig1_A;CL6276.Contig3_A;CL7484.Contig2_A;Unigene12689_A;Unigene3409_A;Unigene48_A;Unigene28368_A;Unigene9498_A;Unigene28029_A;Unigene33014_A;Unigene17308_A;Unigene11175_A;Unigene11985_A;CL2623.Contig2_A;CL8208.Contig1…
GO:0070727	cellular macromolecule localization	7	155	0.0531884	0.247084	Unigene3409_A;Unigene12689_A;Unigene33666_A;Unigene11175_A;Unigene28368_A;Unigene29299_A;Unigene28029_A
GO:0033036	macromolecule localization	10	258	0.0560278	0.25793	Unigene3409_A;Unigene12689_A;CL5835.Contig1_A;CL5835.Contig2_A;CL8208.Contig1_A;Unigene28029_A;Unigene28368_A;Unigene29299_A;Unigene11175_A;Unigene33666_A
GO:0007264	small GTPase mediated signal transduction	4	67	0.0585785	0.267265	CL5835.Contig1_A;Unigene2962_A;Unigene14345_A;CL5835.Contig2_A
cellular component
GO ID	Description	GeneRatio (125)	BgRatio (5006)	pvalue	fdr	geneID
GO:0042995	cell projection	25	101	5.06335e-19	8.20262e-17	CL244.Contig1_A;CL4845.Contig2_A;CL1381.Contig2_A;CL4901.Contig1_A;CL6644.Contig2_A;Unigene12689_A;Unigene23379_A;Unigene28368_A;CL4845.Contig3_A;CL8048.Contig1_A;CL4845.Contig1_A;Unigene10693_A;Unigene20688_A;CL3141.Contig1_A;Unigene33666_A;CL3417.Contig1_A;CL3341.Contig2_A;CL1156.Contig1_A;CL3972.Contig2_A;CL244.Contig2_A;CL6791.Contig1_A;CL2586.Contig1_A;Unigene28029_A;Unigene11175_A;Unigene18…
GO:0005929	cilium	21	84	3.57101e-16	2.89252e-14	CL4901.Contig1_A;Unigene33666_A;Unigene11175_A;Unigene1846_A;CL1156.Contig1_A;Unigene28029_A;CL1381.Contig2_A;Unigene28368_A;Unigene23379_A;CL4845.Contig1_A;CL4845.Contig2_A;CL2586.Contig1_A;CL6791.Contig1_A;CL8048.Contig1_A;Unigene12689_A;CL3417.Contig1_A;CL4845.Contig3_A;Unigene20688_A;CL6644.Contig2_A;CL3972.Contig2_A;Unigene10693_A
GO:0015630	microtubule cytoskeleton	32	241	1.11565e-15	6.02449e-14	CL2586.Contig1_A;Unigene20688_A;CL244.Contig1_A;Unigene33666_A;Unigene10693_A;Unigene11175_A;CL6644.Contig2_A;CL4845.Contig3_A;Unigene28368_A;CL4845.Contig1_A;CL8048.Contig1_A;Unigene23379_A;CL6817.Contig2_A;CL6267.Contig2_A;CL6326.Contig1_A;Unigene32587_A;CL425.Contig1_A;CL244.Contig2_A;Unigene1846_A;CL409.Contig2_A;CL3417.Contig1_A;CL3141.Contig1_A;CL1156.Contig1_A;CL4845.Contig2_A;Unigene28029…
GO:0044430	cytoskeletal part	32	245	1.81666e-15	7.35748e-14	Unigene33666_A;CL6267.Contig2_A;CL3195.Contig2_A;CL6817.Contig2_A;CL8048.Contig1_A;CL6326.Contig1_A;CL1156.Contig1_A;CL244.Contig2_A;Unigene22172_A;Unigene28368_A;CL1381.Contig2_A;CL4901.Contig1_A;CL4845.Contig1_A;Unigene23379_A;CL4845.Contig2_A;CL6267.Contig1_A;CL244.Contig1_A;Unigene28029_A;CL3417.Contig1_A;Unigene12689_A;Unigene1846_A;CL6644.Contig2_A;CL3141.Contig1_A;Unigene11175_A;CL4845.Con…
GO:0005856	cytoskeleton	34	282	2.35113e-15	7.61765e-14	Unigene10693_A;CL409.Contig2_A;Unigene20688_A;CL8048.Contig1_A;CL425.Contig1_A;CL4845.Contig2_A;CL3195.Contig2_A;Unigene12689_A;CL3141.Contig1_A;Unigene28368_A;CL4845.Contig3_A;CL414.Contig4_A;Unigene8976_A;CL6267.Contig1_A;CL2586.Contig1_A;CL6267.Contig2_A;CL1381.Contig2_A;Unigene22172_A;Unigene1846_A;CL244.Contig1_A;Unigene23379_A;CL6817.Contig2_A;Unigene32587_A;CL6644.Contig2_A;Unigene28029_A;…
GO:0005875	microtubule associated complex	25	144	4.30302e-15	1.16182e-13	CL3417.Contig1_A;Unigene20688_A;CL4845.Contig1_A;Unigene28368_A;CL1381.Contig2_A;CL6817.Contig2_A;CL6326.Contig1_A;CL8048.Contig1_A;CL6791.Contig1_A;CL2586.Contig1_A;CL6644.Contig2_A;CL4845.Contig3_A;Unigene33666_A;CL6267.Contig1_A;Unigene28029_A;Unigene23379_A;CL3195.Contig2_A;Unigene10693_A;CL6267.Contig2_A;Unigene22172_A;Unigene1846_A;Unigene11175_A;CL4845.Contig2_A;CL4901.Contig1_A;Unigene126…
GO:0030286	dynein complex	21	111	1.46353e-13	3.38703e-12	CL4845.Contig1_A;Unigene12689_A;CL6817.Contig2_A;CL6791.Contig1_A;CL6644.Contig2_A;Unigene20688_A;CL8048.Contig1_A;CL4901.Contig1_A;CL2586.Contig1_A;CL3195.Contig2_A;CL3417.Contig1_A;CL6326.Contig1_A;Unigene28368_A;Unigene22172_A;Unigene28029_A;CL4845.Contig3_A;Unigene33666_A;Unigene1846_A;Unigene10693_A;CL4845.Contig2_A;Unigene11175_A
GO:0005874	microtubule	19	130	2.68266e-10	4.34592e-09	Unigene32587_A;Unigene23379_A;Unigene28029_A;CL4845.Contig3_A;CL4845.Contig2_A;Unigene28368_A;Unigene20688_A;Unigene1846_A;Unigene11175_A;Unigene10693_A;CL6817.Contig2_A;CL1156.Contig1_A;CL2586.Contig1_A;CL6326.Contig1_A;CL4845.Contig1_A;Unigene33666_A;CL6644.Contig2_A;Unigene12689_A;CL6791.Contig1_A
GO:0099512	supramolecular fiber	19	130	2.68266e-10	4.34592e-09	CL4845.Contig2_A;Unigene23379_A;Unigene33666_A;Unigene28368_A;CL6326.Contig1_A;CL1156.Contig1_A;Unigene28029_A;CL4845.Contig1_A;Unigene10693_A;CL6791.Contig1_A;Unigene20688_A;CL4845.Contig3_A;CL2586.Contig1_A;Unigene12689_A;Unigene32587_A;CL6644.Contig2_A;Unigene11175_A;CL6817.Contig2_A;Unigene1846_A
GO:0099513	polymeric cytoskeletal fiber	19	130	2.68266e-10	4.34592e-09	CL4845.Contig3_A;Unigene28029_A;Unigene20688_A;Unigene28368_A;Unigene1846_A;CL4845.Contig1_A;Unigene33666_A;CL6326.Contig1_A;Unigene23379_A;CL2586.Contig1_A;Unigene10693_A;Unigene32587_A;CL6791.Contig1_A;CL6817.Contig2_A;CL4845.Contig2_A;CL6644.Contig2_A;Unigene11175_A;Unigene12689_A;CL1156.Contig1_A
GO:0043234	protein complex	43	828	6.47105e-07	9.53009e-06	CL1983.Contig2_A;CL244.Contig2_A;CL4845.Contig3_A;Unigene33010_A;Unigene28368_A;Unigene27778_A;Unigene33666_A;Unigene31274_A;CL6644.Contig2_A;CL6267.Contig1_A;CL5180.Contig2_A;CL6817.Contig2_A;CL3195.Contig2_A;Unigene11985_A;Unigene22172_A;CL6267.Contig2_A;CL6326.Contig1_A;Unigene3409_A;Unigene11175_A;Unigene8932_A;CL3972.Contig2_A;CL1381.Contig2_A;Unigene23379_A;CL8048.Contig1_A;CL244.Contig1_A;…
GO:1902494	catalytic complex	23	339	7.77494e-06	0.000104962	CL6752.Contig1_A;CL4901.Contig1_A;CL3417.Contig1_A;Unigene28368_A;CL6644.Contig2_A;Unigene20688_A;CL6326.Contig1_A;CL3195.Contig2_A;CL4845.Contig1_A;Unigene33666_A;CL6817.Contig2_A;CL4436.Contig2_A;Unigene28029_A;Unigene10693_A;CL8048.Contig1_A;CL6791.Contig1_A;CL2586.Contig1_A;Unigene12689_A;Unigene1846_A;Unigene22172_A;CL4845.Contig2_A;CL4845.Contig3_A;Unigene11175_A
GO:0005858	axonemal dynein complex	7	33	1.27343e-05	0.000137531	Unigene33666_A;Unigene28029_A;Unigene11175_A;CL8048.Contig1_A;Unigene12689_A;CL4901.Contig1_A;Unigene28368_A
GO:0005930	axoneme	7	33	1.27343e-05	0.000137531	CL8048.Contig1_A;CL4901.Contig1_A;Unigene33666_A;Unigene12689_A;Unigene28368_A;Unigene28029_A;Unigene11175_A
GO:0044447	axoneme part	7	33	1.27343e-05	0.000137531	Unigene11175_A;CL4901.Contig1_A;Unigene28029_A;Unigene28368_A;Unigene33666_A;CL8048.Contig1_A;Unigene12689_A
GO:0097014	ciliary plasm	7	34	1.57061e-05	0.000159025	Unigene28368_A;Unigene12689_A;CL4901.Contig1_A;CL8048.Contig1_A;Unigene33666_A;Unigene11175_A;Unigene28029_A
GO:0044441	ciliary part	7	36	2.33801e-05	0.000222798	Unigene12689_A;Unigene28029_A;Unigene11175_A;CL8048.Contig1_A;Unigene28368_A;CL4901.Contig1_A;Unigene33666_A
GO:0031514	motile cilium	5	18	5.91465e-05	0.000532319	CL3972.Contig2_A;CL4845.Contig1_A;CL4845.Contig3_A;CL1381.Contig2_A;CL4845.Contig2_A
GO:0043228	non-membrane-bounded organelle	46	1090	7.48552e-05	0.000602118	Unigene1846_A;Unigene33666_A;CL5180.Contig2_A;CL409.Contig2_A;CL6326.Contig1_A;Unigene20688_A;Unigene27778_A;CL4845.Contig1_A;CL734.Contig1_A;CL414.Contig4_A;Unigene3251_A;CL3417.Contig1_A;CL244.Contig1_A;Unigene22172_A;CL6817.Contig2_A;Unigene8976_A;CL4845.Contig2_A;CL5295.Contig2_A;CL6267.Contig2_A;CL6791.Contig1_A;CL3195.Contig2_A;CL3141.Contig1_A;CL8048.Contig1_A;CL2586.Contig1_A;CL4901.Conti…
GO:0043232	intracellular non-membrane-bounded organelle	46	1090	7.48552e-05	0.000602118	CL3195.Contig2_A;CL7305.Contig1_A;CL1381.Contig2_A;Unigene8420_A;CL5295.Contig2_A;CL3417.Contig1_A;Unigene3251_A;CL4845.Contig1_A;Unigene34889_A;Unigene28368_A;Unigene1846_A;Unigene22172_A;Unigene20688_A;CL5180.Contig2_A;CL425.Contig1_A;Unigene5034_A;CL6267.Contig2_A;Unigene27778_A;CL6791.Contig1_A;Unigene12689_A;CL409.Contig2_A;Unigene28029_A;CL734.Contig1_A;Unigene20044_A;CL6644.Contig2_A;CL484…
GO:0044463	cell projection part	7	43	7.80523e-05	0.000602118	Unigene33666_A;CL8048.Contig1_A;Unigene11175_A;Unigene28368_A;CL4901.Contig1_A;Unigene12689_A;Unigene28029_A
GO:0030990	intraciliary transport particle	6	37	0.000264844	0.00186542	Unigene11175_A;Unigene28029_A;Unigene28368_A;Unigene33666_A;Unigene12689_A;CL3972.Contig2_A
GO:0030992	intraciliary transport particle B	6	37	0.000264844	0.00186542	CL3972.Contig2_A;Unigene11175_A;Unigene33666_A;Unigene12689_A;Unigene28368_A;Unigene28029_A
GO:0009539	photosystem II reaction center	3	6	0.000287761	0.00194239	Unigene8932_A;Unigene20281_A;Unigene27778_A
GO:0044446	intracellular organelle part	57	1633	0.00148523	0.00955804	CL8326.Contig2_A;CL1504.Contig1_A;Unigene20281_A;Unigene14576_A;CL4845.Contig2_A;CL4845.Contig1_A;Unigene8420_A;CL6817.Contig2_A;CL8208.Contig1_A;Unigene15587_A;Unigene28029_A;CL5295.Contig2_A;CL4963.Contig1_A;CL244.Contig1_A;Unigene20688_A;CL2586.Contig1_A;Unigene32587_A;CL7484.Contig2_A;CL6326.Contig1_A;CL6644.Contig2_A;CL425.Contig1_A;CL409.Contig2_A;Unigene34889_A;CL7147.Contig2_A;Unigene3366…
GO:0044422	organelle part	57	1635	0.00153401	0.00955804	CL7484.Contig2_A;Unigene20044_A;Unigene20281_A;Unigene3251_A;CL409.Contig2_A;Unigene34889_A;CL8208.Contig1_A;Unigene11985_A;Unigene8932_A;CL2586.Contig1_A;CL6267.Contig2_A;CL8048.Contig1_A;CL6817.Contig2_A;CL1156.Contig1_A;CL425.Contig1_A;Unigene14576_A;CL1983.Contig2_A;Unigene15587_A;CL4845.Contig1_A;CL4845.Contig3_A;Unigene33010_A;Unigene22172_A;CL1381.Contig2_A;CL3417.Contig1_A;Unigene33666_A;…
GO:0032991	macromolecular complex	51	1448	0.00264424	0.0158654	CL3141.Contig1_A;CL8003.Contig2_A;Unigene5034_A;Unigene22172_A;Unigene8932_A;Unigene28029_A;Unigene11985_A;Unigene27778_A;CL244.Contig2_A;CL6644.Contig2_A;Unigene23379_A;CL4901.Contig1_A;CL3195.Contig2_A;CL4845.Contig2_A;CL8048.Contig1_A;CL3972.Contig2_A;Unigene33666_A;Unigene33010_A;CL4436.Contig2_A;Unigene3409_A;CL6817.Contig2_A;CL6267.Contig2_A;Unigene8420_A;Unigene10693_A;CL6267.Contig1_A;CL7…
GO:0036157	outer dynein arm	2	4	0.00359129	0.0207782	CL8048.Contig1_A;CL4901.Contig1_A
molecular function
GO ID	Description	GeneRatio (193)	BgRatio (7802)	pvalue	fdr	geneID
GO:0003774	motor activity	20	133	6.58112e-11	1.46101e-08	CL6817.Contig2_A;Unigene28368_A;Unigene1846_A;Unigene33666_A;Unigene28029_A;Unigene10693_A;Unigene23379_A;Unigene20688_A;CL4845.Contig2_A;CL3195.Contig2_A;CL3417.Contig1_A;CL2586.Contig1_A;CL6791.Contig1_A;Unigene22172_A;CL4845.Contig3_A;CL4845.Contig1_A;Unigene12689_A;Unigene11175_A;CL6644.Contig2_A;CL6326.Contig1_A
GO:0016462	pyrophosphatase activity	44	792	1.6018e-07	1.47296e-05	Unigene10454_A;Unigene34889_A;CL7417.Contig3_A;CL8505.Contig1_A;Unigene11985_A;Unigene12689_A;CL8929.Contig2_A;Unigene10693_A;Unigene17660_A;CL2586.Contig1_A;CL3417.Contig1_A;Unigene6192_A;Unigene13652_A;Unigene9258_A;CL4845.Contig1_A;Unigene9498_A;Unigene10557_A;CL1027.Contig1_A;Unigene23379_A;Unigene1846_A;Unigene20688_A;CL6326.Contig1_A;Unigene1372_A;Unigene11175_A;Unigene208_A;Unigene22172_A;…
GO:0016818	hydrolase activity, acting on acid anhydrides, in phosphorus-containing anhydrides	44	798	1.99049e-07	1.47296e-05	Unigene24586_A;Unigene12689_A;Unigene33666_A;CL4845.Contig1_A;CL8929.Contig2_A;Unigene9498_A;Unigene3344_A;Unigene15514_A;Unigene13652_A;Unigene23379_A;CL3195.Contig2_A;CL6644.Contig2_A;Unigene22172_A;Unigene780_A;CL4845.Contig3_A;CL4845.Contig2_A;Unigene9258_A;Unigene34889_A;CL6791.Contig1_A;Unigene11175_A;Unigene11985_A;Unigene17308_A;Unigene1846_A;CL3417.Contig1_A;CL2586.Contig1_A;Unigene5024_…
GO:0016817	hydrolase activity, acting on acid anhydrides	44	812	3.27011e-07	1.81491e-05	CL8505.Contig1_A;CL6791.Contig1_A;Unigene11985_A;Unigene1846_A;Unigene8976_A;CL7147.Contig2_A;CL6817.Contig2_A;CL2586.Contig1_A;Unigene6192_A;Unigene208_A;CL1027.Contig1_A;Unigene33666_A;Unigene10693_A;Unigene17308_A;CL6326.Contig1_A;CL7417.Contig3_A;Unigene11175_A;Unigene23379_A;Unigene28368_A;Unigene28029_A;Unigene24586_A;CL3195.Contig2_A;Unigene13652_A;CL4845.Contig1_A;Unigene34889_A;CL4845.Co…
GO:0017111	nucleoside-triphosphatase activity	42	769	5.2597e-07	2.33531e-05	Unigene17308_A;Unigene23379_A;Unigene33666_A;Unigene15514_A;Unigene13652_A;CL1027.Contig1_A;Unigene3344_A;CL4845.Contig3_A;Unigene28029_A;Unigene28368_A;Unigene8976_A;CL6326.Contig1_A;CL8929.Contig2_A;Unigene6192_A;Unigene10693_A;CL7417.Contig3_A;CL4845.Contig2_A;CL8505.Contig1_A;Unigene34889_A;CL7147.Contig2_A;CL2586.Contig1_A;Unigene11985_A;Unigene22172_A;Unigene20688_A;CL3417.Contig1_A;CL6817.…
GO:0003777	microtubule motor activity	12	112	1.89277e-05	0.000700325	Unigene22172_A;Unigene28368_A;Unigene28029_A;CL6644.Contig2_A;Unigene23379_A;Unigene20688_A;Unigene11175_A;CL3195.Contig2_A;CL6326.Contig1_A;Unigene33666_A;Unigene12689_A;Unigene10693_A
GO:0019205	nucleobase-containing compound kinase activity	7	45	0.000104006	0.00329848	CL5781.Contig1_A;CL3326.Contig4_A;CL3326.Contig3_A;Unigene35881_A;CL2140.Contig1_A;Unigene12045_A;CL2140.Contig2_A
GO:0016776	phosphotransferase activity, phosphate group as acceptor	5	24	0.000254873	0.00707273	CL5781.Contig1_A;CL2140.Contig2_A;CL3326.Contig4_A;CL3326.Contig3_A;CL2140.Contig1_A
GO:0004170	dUTP diphosphatase activity	2	2	0.000608839	0.0103971	Unigene1372_A;Unigene17660_A
GO:0004474	malate synthase activity	2	2	0.000608839	0.0103971	CL2629.Contig2_A;CL2629.Contig1_A
GO:0009041	uridylate kinase activity	2	2	0.000608839	0.0103971	CL2140.Contig1_A;CL2140.Contig2_A
GO:0033862	UMP kinase activity	2	2	0.000608839	0.0103971	CL2140.Contig1_A;CL2140.Contig2_A
GO:0047429	nucleoside-triphosphate diphosphatase activity	2	2	0.000608839	0.0103971	Unigene1372_A;Unigene17660_A
GO:0009055	electron carrier activity	10	126	0.00108742	0.0172434	CL3297.Contig2_A;CL1838.Contig2_A;CL1983.Contig2_A;Unigene25142_A;Unigene27778_A;Unigene1846_A;Unigene4873_A;Unigene20281_A;Unigene33010_A;CL8003.Contig2_A
GO:0004550	nucleoside diphosphate kinase activity	3	10	0.0015731	0.0232819	CL3326.Contig4_A;CL5781.Contig1_A;CL3326.Contig3_A
GO:0008836	diaminopimelate decarboxylase activity	2	3	0.0017967	0.0249292	CL4566.Contig2_A;CL4566.Contig1_A
GO:0016887	ATPase activity	18	342	0.00195879	0.0255795	Unigene20688_A;Unigene10557_A;Unigene17308_A;Unigene9498_A;Unigene28029_A;CL1027.Contig1_A;Unigene11175_A;Unigene780_A;Unigene33666_A;Unigene12689_A;Unigene10693_A;Unigene28368_A;CL7147.Contig2_A;CL6326.Contig1_A;Unigene13652_A;CL6644.Contig2_A;Unigene11985_A;CL7417.Contig3_A
GO:0004072	aspartate kinase activity	3	11	0.00212381	0.0261937	CL915.Contig9_A;Unigene11451_A;Unigene4324_A
GO:0019202	amino acid kinase activity	3	14	0.00443569	0.0518276	Unigene11451_A;Unigene4324_A;CL915.Contig9_A
GO:0016787	hydrolase activity	62	1866	0.00536934	0.0595996	Unigene1846_A;Unigene17660_A;Unigene20688_A;CL5958.Contig4_A;Unigene33666_A;CL1027.Contig1_A;Unigene28029_A;CL5180.Contig2_A;CL4845.Contig1_A;Unigene10557_A;CL8929.Contig2_A;CL3218.Contig2_A;CL9308.Contig1_A;CL4927.Contig3_A;Unigene28368_A;CL3235.Contig2_A;CL3428.Contig1_A;CL2586.Contig1_A;CL7417.Contig3_A;CL4845.Contig2_A;CL6817.Contig2_A;CL3754.Contig1_A;Unigene11175_A;Unigene23379_A;CL4845.Con…

## Sheet: profile 12
Biological process
GO ID	Description	GeneRatio (220)	BgRatio (6438)	pvalue	fdr	geneID
GO:0030163	protein catabolic process	18	164	1.04969e-05	0.00295812	Unigene2581_A;Unigene28056_A;Unigene12765_A;Unigene11178_A;Unigene24954_A;Unigene33590_A;Unigene9218_A;Unigene11972_A;Unigene10135_A;Unigene20287_A;Unigene27891_A;CL839.Contig1_A;Unigene17384_A;Unigene20798_A;Unigene21995_A;Unigene28535_A;Unigene35141_A;Unigene12116_A
GO:1901575	organic substance catabolic process	29	360	1.17175e-05	0.00295812	Unigene8626_A;Unigene2581_A;Unigene10135_A;Unigene20287_A;Unigene20798_A;Unigene21995_A;Unigene28535_A;Unigene27605_A;Unigene33590_A;CL3431.Contig4_A;Unigene11678_A;Unigene27891_A;Unigene30404_A;CL8623.Contig2_A;CL1261.Contig2_A;Unigene28056_A;Unigene17384_A;Unigene35734_A;Unigene11972_A;Unigene36022_A;CL1261.Contig3_A;Unigene12116_A;Unigene24954_A;Unigene11178_A;Unigene35141_A;CL839.Contig1_A;Un…
GO:0009056	catabolic process	30	381	1.28057e-05	0.00295812	Unigene21995_A;Unigene17384_A;Unigene27891_A;Unigene28056_A;Unigene12116_A;Unigene13532_A;Unigene8626_A;CL8623.Contig2_A;CL1261.Contig3_A;Unigene20798_A;Unigene20287_A;Unigene12765_A;Unigene30404_A;Unigene28535_A;CL3431.Contig4_A;CL839.Contig1_A;Unigene27605_A;Unigene2581_A;CL1261.Contig2_A;Unigene35734_A;Unigene11678_A;Unigene11178_A;Unigene10135_A;Unigene9218_A;Unigene33590_A;Unigene11972_A;Uni…
GO:0007264	small GTPase mediated signal transduction	10	67	7.95478e-05	0.0137817	Unigene22222_A;Unigene12312_A;Unigene36761_A;Unigene28683_A;Unigene17617_A;CL7679.Contig2_A;CL7679.Contig1_A;Unigene23688_A;Unigene17174_A;Unigene877_A
GO:0051603	proteolysis involved in cellular protein catabolic process	14	139	0.000259544	0.029836	CL839.Contig1_A;Unigene12116_A;Unigene17384_A;Unigene11972_A;Unigene11178_A;Unigene2581_A;Unigene28535_A;Unigene10135_A;Unigene21995_A;Unigene27891_A;Unigene12765_A;Unigene9218_A;Unigene24954_A;Unigene20287_A
GO:0009057	macromolecule catabolic process	18	209	0.000260032	0.029836	Unigene11972_A;Unigene21995_A;Unigene35141_A;Unigene20798_A;Unigene9218_A;Unigene33590_A;CL839.Contig1_A;Unigene28056_A;Unigene11178_A;Unigene10135_A;Unigene2581_A;Unigene12765_A;Unigene17384_A;Unigene24954_A;Unigene27891_A;Unigene12116_A;Unigene28535_A;Unigene20287_A
GO:0046034	ATP metabolic process	14	141	0.000301374	0.029836	CL1261.Contig3_A;Unigene36022_A;Unigene12116_A;CL8623.Contig2_A;Unigene20493_A;Unigene5971_A;Unigene9010_A;CL1261.Contig2_A;Unigene35734_A;Unigene5217_A;Unigene35615_A;Unigene8626_A;Unigene17583_A;Unigene31873_A
GO:0044257	cellular protein catabolic process	14	143	0.000348864	0.0302204	Unigene10135_A;Unigene11178_A;Unigene2581_A;Unigene27891_A;CL839.Contig1_A;Unigene17384_A;Unigene12765_A;Unigene21995_A;Unigene24954_A;Unigene20287_A;Unigene28535_A;Unigene12116_A;Unigene11972_A;Unigene9218_A
GO:0009144	purine nucleoside triphosphate metabolic process	14	152	0.000650171	0.0393612	CL1261.Contig3_A;Unigene31873_A;Unigene12116_A;Unigene5971_A;Unigene8626_A;Unigene35734_A;Unigene35615_A;Unigene17583_A;CL8623.Contig2_A;CL1261.Contig2_A;Unigene9010_A;Unigene5217_A;Unigene20493_A;Unigene36022_A
GO:0009205	purine ribonucleoside triphosphate metabolic process	14	152	0.000650171	0.0393612	Unigene20493_A;Unigene35734_A;CL1261.Contig2_A;Unigene5217_A;Unigene17583_A;Unigene8626_A;CL1261.Contig3_A;Unigene31873_A;Unigene36022_A;Unigene12116_A;Unigene9010_A;Unigene5971_A;Unigene35615_A;CL8623.Contig2_A
GO:0032787	monocarboxylic acid metabolic process	16	188	0.000653111	0.0393612	Unigene35734_A;CL5667.Contig1_A;CL8623.Contig2_A;Unigene14102_A;Unigene27605_A;CL5985.Contig1_A;CL1261.Contig3_A;CL1261.Contig2_A;CL5985.Contig2_A;Unigene12116_A;Unigene36022_A;Unigene31029_A;CL5667.Contig2_A;Unigene8626_A;Unigene9010_A;Unigene15874_A
GO:0009199	ribonucleoside triphosphate metabolic process	14	158	0.000955392	0.0393612	Unigene8626_A;Unigene17583_A;Unigene12116_A;CL1261.Contig3_A;CL8623.Contig2_A;Unigene20493_A;CL1261.Contig2_A;Unigene9010_A;Unigene35734_A;Unigene35615_A;Unigene36022_A;Unigene5971_A;Unigene31873_A;Unigene5217_A
GO:0044265	cellular macromolecule catabolic process	14	158	0.000955392	0.0393612	Unigene10135_A;Unigene12116_A;Unigene11972_A;Unigene2581_A;Unigene12765_A;Unigene20287_A;Unigene21995_A;Unigene17384_A;Unigene11178_A;Unigene27891_A;CL839.Contig1_A;Unigene28535_A;Unigene9218_A;Unigene24954_A
GO:0072521	purine-containing compound metabolic process	18	236	0.00111335	0.0393612	Unigene35615_A;Unigene35734_A;Unigene5971_A;Unigene28000_A;CL1261.Contig3_A;Unigene31873_A;Unigene11109_A;CL8623.Contig2_A;Unigene9010_A;Unigene2733_A;Unigene34568_A;Unigene36022_A;Unigene20493_A;Unigene12116_A;Unigene5217_A;Unigene17583_A;Unigene8626_A;CL1261.Contig2_A
GO:0006163	purine nucleotide metabolic process	16	198	0.00114341	0.0393612	Unigene9010_A;Unigene34568_A;Unigene35734_A;CL1261.Contig3_A;Unigene17583_A;Unigene28000_A;Unigene12116_A;Unigene5217_A;Unigene8626_A;CL1261.Contig2_A;Unigene20493_A;Unigene36022_A;Unigene35615_A;CL8623.Contig2_A;Unigene31873_A;Unigene5971_A
GO:0009141	nucleoside triphosphate metabolic process	14	161	0.00114854	0.0393612	CL1261.Contig3_A;Unigene8626_A;Unigene12116_A;Unigene20493_A;Unigene5971_A;Unigene5217_A;Unigene36022_A;CL1261.Contig2_A;Unigene9010_A;CL8623.Contig2_A;Unigene17583_A;Unigene35615_A;Unigene31873_A;Unigene35734_A
GO:0044248	cellular catabolic process	19	258	0.00123656	0.0393612	CL839.Contig1_A;Unigene13532_A;Unigene10135_A;Unigene20287_A;Unigene27891_A;Unigene28535_A;Unigene17384_A;Unigene21995_A;Unigene27605_A;Unigene24954_A;Unigene9218_A;Unigene12765_A;Unigene12116_A;Unigene11178_A;Unigene30404_A;CL3431.Contig4_A;Unigene2581_A;Unigene11972_A;Unigene11678_A
GO:0046496	nicotinamide nucleotide metabolic process	11	110	0.00125717	0.0393612	CL1261.Contig2_A;Unigene9010_A;Unigene8626_A;Unigene12116_A;Unigene36022_A;Unigene11401_A;CL8623.Contig2_A;Unigene26100_A;CL1261.Contig3_A;Unigene8782_A;Unigene35734_A
GO:0055086	nucleobase-containing small molecule metabolic process	23	342	0.00133513	0.0393612	CL1261.Contig2_A;Unigene5217_A;CL3431.Contig4_A;Unigene28000_A;Unigene2733_A;Unigene8782_A;Unigene35734_A;Unigene8626_A;Unigene12116_A;Unigene34568_A;Unigene11401_A;Unigene29518_A;Unigene5971_A;Unigene35615_A;Unigene31873_A;CL8623.Contig2_A;Unigene36022_A;Unigene26100_A;Unigene17583_A;Unigene20493_A;Unigene9010_A;CL1261.Contig3_A;Unigene11109_A
GO:0019362	pyridine nucleotide metabolic process	11	112	0.00145772	0.0393612	Unigene26100_A;Unigene8626_A;Unigene36022_A;CL1261.Contig2_A;Unigene8782_A;Unigene9010_A;Unigene11401_A;CL8623.Contig2_A;CL1261.Contig3_A;Unigene35734_A;Unigene12116_A
GO:0006412	translation	36	635	0.00148159	0.0393612	Unigene36026_A;Unigene9197_A;Unigene15678_A;Unigene19172_A;Unigene20812_A;Unigene20320_A;Unigene8809_A;Unigene37440_A;Unigene12044_A;CL5157.Contig1_A;Unigene27629_A;Unigene6723_A;Unigene13164_A;Unigene30095_A;Unigene19511_A;Unigene34578_A;Unigene19185_A;Unigene33848_A;Unigene25833_A;Unigene33305_A;Unigene7184_A;Unigene4166_A;Unigene12050_A;Unigene22007_A;Unigene28284_A;Unigene26609_A;Unigene34568…
GO:0015992	proton transport	9	80	0.00151721	0.0393612	Unigene5971_A;Unigene35796_A;Unigene5217_A;Unigene20493_A;Unigene16371_A;Unigene31873_A;Unigene35615_A;Unigene29850_A;Unigene6243_A
GO:0042278	purine nucleoside metabolic process	16	204	0.00156614	0.0393612	Unigene36022_A;Unigene31873_A;Unigene5217_A;Unigene17583_A;Unigene5971_A;CL1261.Contig2_A;Unigene11109_A;Unigene8626_A;Unigene2733_A;Unigene35734_A;Unigene12116_A;CL8623.Contig2_A;Unigene20493_A;Unigene9010_A;CL1261.Contig3_A;Unigene35615_A
GO:0046128	purine ribonucleoside metabolic process	16	204	0.00156614	0.0393612	Unigene31873_A;CL1261.Contig3_A;Unigene8626_A;Unigene20493_A;Unigene9010_A;Unigene5217_A;CL8623.Contig2_A;Unigene5971_A;Unigene35615_A;Unigene12116_A;Unigene17583_A;Unigene2733_A;Unigene36022_A;CL1261.Contig2_A;Unigene35734_A;Unigene11109_A
GO:0009126	purine nucleoside monophosphate metabolic process	14	167	0.0016342	0.0393612	CL1261.Contig3_A;Unigene31873_A;Unigene5971_A;CL8623.Contig2_A;Unigene9010_A;Unigene5217_A;CL1261.Contig2_A;Unigene35734_A;Unigene36022_A;Unigene20493_A;Unigene12116_A;Unigene35615_A;Unigene8626_A;Unigene17583_A
GO:0009167	purine ribonucleoside monophosphate metabolic process	14	167	0.0016342	0.0393612	CL1261.Contig2_A;Unigene8626_A;CL1261.Contig3_A;Unigene36022_A;Unigene31873_A;CL8623.Contig2_A;Unigene9010_A;Unigene17583_A;Unigene35734_A;Unigene35615_A;Unigene12116_A;Unigene20493_A;Unigene5217_A;Unigene5971_A
GO:0006818	hydrogen transport	9	81	0.00165727	0.0393612	Unigene5971_A;Unigene5217_A;Unigene6243_A;Unigene29850_A;Unigene31873_A;Unigene20493_A;Unigene35796_A;Unigene16371_A;Unigene35615_A
GO:0044712	single-organism catabolic process	14	168	0.00172978	0.0393612	Unigene2581_A;CL3431.Contig4_A;Unigene11678_A;CL8623.Contig2_A;CL1261.Contig3_A;Unigene13532_A;Unigene36022_A;Unigene30404_A;Unigene12116_A;Unigene9010_A;Unigene35734_A;Unigene27605_A;Unigene8626_A;CL1261.Contig2_A
GO:0043043	peptide biosynthetic process	36	642	0.00179738	0.0393612	Unigene15117_A;Unigene30095_A;Unigene19172_A;Unigene13164_A;Unigene20812_A;Unigene12050_A;Unigene14677_A;Unigene24611_A;Unigene9197_A;Unigene25833_A;Unigene19185_A;Unigene19154_A;Unigene6723_A;Unigene28284_A;Unigene20320_A;Unigene8809_A;Unigene21403_A;Unigene33848_A;Unigene7184_A;Unigene19511_A;Unigene27629_A;Unigene26609_A;Unigene33305_A;Unigene4166_A;Unigene34568_A;Unigene12044_A;Unigene28370_A…
GO:0009117	nucleotide metabolic process	20	287	0.00180888	0.0393612	Unigene34568_A;Unigene31873_A;CL8623.Contig2_A;Unigene28000_A;Unigene35734_A;Unigene17583_A;Unigene5971_A;Unigene5217_A;Unigene8626_A;Unigene8782_A;CL1261.Contig3_A;Unigene12116_A;Unigene36022_A;Unigene11401_A;Unigene35615_A;Unigene20493_A;Unigene29518_A;Unigene26100_A;Unigene9010_A;CL1261.Contig2_A
GO:0006733	oxidoreduction coenzyme metabolic process	11	116	0.00193779	0.0393612	CL1261.Contig3_A;Unigene26100_A;CL8623.Contig2_A;Unigene36022_A;Unigene9010_A;Unigene11401_A;Unigene12116_A;Unigene8782_A;Unigene35734_A;Unigene8626_A;CL1261.Contig2_A
GO:0006518	peptide metabolic process	36	646	0.002003	0.0393612	Unigene12050_A;Unigene28370_A;CL5157.Contig1_A;Unigene9197_A;Unigene25833_A;Unigene33842_A;Unigene24611_A;Unigene36026_A;Unigene19172_A;Unigene21403_A;Unigene27872_A;Unigene30095_A;Unigene34568_A;Unigene37440_A;Unigene8809_A;Unigene20812_A;Unigene22007_A;Unigene4166_A;Unigene33305_A;Unigene26609_A;Unigene7184_A;Unigene33848_A;Unigene20320_A;Unigene27629_A;Unigene19154_A;Unigene34578_A;Unigene1204…
GO:0046939	nucleotide phosphorylation	9	84	0.0021407	0.0393612	Unigene35734_A;Unigene29518_A;CL1261.Contig2_A;Unigene8626_A;Unigene12116_A;CL1261.Contig3_A;Unigene36022_A;CL8623.Contig2_A;Unigene9010_A
GO:0006753	nucleoside phosphate metabolic process	20	292	0.00222071	0.0393612	Unigene8782_A;CL1261.Contig3_A;Unigene5971_A;Unigene9010_A;Unigene8626_A;Unigene35615_A;CL1261.Contig2_A;Unigene35734_A;Unigene26100_A;Unigene12116_A;Unigene11401_A;Unigene5217_A;Unigene28000_A;Unigene34568_A;Unigene31873_A;Unigene36022_A;Unigene20493_A;Unigene29518_A;CL8623.Contig2_A;Unigene17583_A
GO:0006096	glycolytic process	8	69	0.00227193	0.0393612	Unigene35734_A;Unigene12116_A;Unigene9010_A;Unigene8626_A;CL1261.Contig2_A;Unigene36022_A;CL8623.Contig2_A;CL1261.Contig3_A
GO:0006757	ATP generation from ADP	8	69	0.00227193	0.0393612	Unigene35734_A;Unigene36022_A;Unigene8626_A;Unigene9010_A;CL1261.Contig3_A;Unigene12116_A;CL8623.Contig2_A;CL1261.Contig2_A
GO:0009135	purine nucleoside diphosphate metabolic process	8	69	0.00227193	0.0393612	Unigene8626_A;CL8623.Contig2_A;Unigene35734_A;Unigene36022_A;Unigene9010_A;CL1261.Contig2_A;Unigene12116_A;CL1261.Contig3_A
GO:0009179	purine ribonucleoside diphosphate metabolic process	8	69	0.00227193	0.0393612	CL8623.Contig2_A;Unigene9010_A;Unigene8626_A;CL1261.Contig3_A;Unigene36022_A;Unigene35734_A;Unigene12116_A;CL1261.Contig2_A
GO:0009185	ribonucleoside diphosphate metabolic process	8	69	0.00227193	0.0393612	CL1261.Contig3_A;Unigene36022_A;CL8623.Contig2_A;CL1261.Contig2_A;Unigene8626_A;Unigene12116_A;Unigene35734_A;Unigene9010_A
GO:0009123	nucleoside monophosphate metabolic process	14	175	0.00253782	0.0409287	Unigene35734_A;Unigene9010_A;Unigene8626_A;Unigene35615_A;Unigene5971_A;Unigene31873_A;CL8623.Contig2_A;CL1261.Contig2_A;Unigene12116_A;Unigene36022_A;CL1261.Contig3_A;Unigene17583_A;Unigene20493_A;Unigene5217_A
GO:0009161	ribonucleoside monophosphate metabolic process	14	175	0.00253782	0.0409287	Unigene36022_A;Unigene31873_A;Unigene5217_A;Unigene17583_A;CL8623.Contig2_A;Unigene35734_A;Unigene8626_A;Unigene5971_A;Unigene12116_A;Unigene9010_A;CL1261.Contig3_A;Unigene20493_A;Unigene35615_A;CL1261.Contig2_A
GO:0072524	pyridine-containing compound metabolic process	11	120	0.00253959	0.0409287	Unigene9010_A;Unigene12116_A;CL8623.Contig2_A;Unigene35734_A;Unigene8782_A;Unigene8626_A;CL1261.Contig3_A;Unigene11401_A;CL1261.Contig2_A;Unigene36022_A;Unigene26100_A
GO:0006633	fatty acid biosynthetic process	7	56	0.00275784	0.0434359	Unigene31029_A;CL5667.Contig1_A;Unigene14102_A;CL5985.Contig1_A;CL5985.Contig2_A;Unigene15874_A;CL5667.Contig2_A
GO:0007154	cell communication	21	320	0.00290654	0.0447607	CL7679.Contig1_A;Unigene14631_A;Unigene12312_A;Unigene20054_A;CL7679.Contig2_A;Unigene36761_A;Unigene20846_A;Unigene16615_A;Unigene17617_A;Unigene877_A;Unigene31873_A;Unigene928_A;Unigene28683_A;Unigene34121_A;Unigene17174_A;Unigene23688_A;Unigene22015_A;Unigene31713_A;CL3431.Contig4_A;CL2886.Contig1_A;Unigene22222_A
GO:0009119	ribonucleoside metabolic process	16	218	0.00308447	0.0454322	Unigene9010_A;Unigene35734_A;Unigene2733_A;CL1261.Contig2_A;Unigene20493_A;Unigene17583_A;Unigene12116_A;Unigene31873_A;Unigene11109_A;CL1261.Contig3_A;Unigene5971_A;Unigene36022_A;Unigene8626_A;Unigene35615_A;CL8623.Contig2_A;Unigene5217_A
GO:0006508	proteolysis	20	301	0.00316271	0.0454322	CL839.Contig1_A;Unigene22015_A;Unigene17384_A;Unigene11972_A;Unigene27891_A;Unigene11178_A;Unigene33590_A;Unigene21995_A;Unigene28535_A;Unigene12116_A;Unigene27988_A;Unigene12765_A;Unigene10135_A;Unigene35348_A;Unigene24954_A;Unigene2581_A;Unigene22134_A;Unigene20287_A;Unigene9218_A;Unigene31029_A
GO:0043604	amide biosynthetic process	36	666	0.00336759	0.0454322	Unigene28370_A;Unigene21403_A;Unigene19154_A;Unigene13164_A;Unigene28016_A;Unigene15678_A;Unigene7184_A;Unigene33842_A;Unigene33848_A;CL5157.Contig1_A;Unigene4166_A;Unigene22007_A;Unigene24611_A;Unigene25833_A;Unigene34578_A;Unigene28284_A;Unigene14677_A;Unigene34568_A;Unigene33305_A;Unigene19511_A;Unigene9197_A;Unigene37440_A;Unigene12044_A;Unigene15117_A;Unigene12050_A;Unigene19172_A;Unigene191…
GO:0007032	endosome organization	2	3	0.00340906	0.0454322	Unigene19814_A;Unigene507_A
GO:0034314	Arp2/3 complex-mediated actin nucleation	2	3	0.00340906	0.0454322	Unigene35442_A;Unigene4254_A
GO:0035266	meristem growth	2	3	0.00340906	0.0454322	Unigene12765_A;Unigene11972_A
GO:0048829	root cap development	2	3	0.00340906	0.0454322	Unigene11972_A;Unigene12765_A
GO:0043248	proteasome assembly	3	10	0.00395332	0.0507343	Unigene12765_A;Unigene11972_A;Unigene12116_A
GO:0051788	response to misfolded protein	3	10	0.00395332	0.0507343	Unigene12116_A;Unigene12765_A;Unigene11972_A
GO:0019637	organophosphate metabolic process	22	351	0.00406656	0.0512387	Unigene12116_A;Unigene35615_A;Unigene20493_A;Unigene17583_A;Unigene9010_A;Unigene29518_A;Unigene31873_A;Unigene34568_A;Unigene14155_A;Unigene26100_A;Unigene5971_A;Unigene17843_A;CL8623.Contig2_A;Unigene8782_A;Unigene11401_A;Unigene8626_A;CL1261.Contig3_A;Unigene28000_A;CL1261.Contig2_A;Unigene5217_A;Unigene36022_A;Unigene35734_A
GO:0044724	single-organism carbohydrate catabolic process	8	76	0.00417794	0.051702	Unigene9010_A;CL1261.Contig3_A;CL1261.Contig2_A;Unigene12116_A;CL8623.Contig2_A;Unigene36022_A;Unigene8626_A;Unigene35734_A
GO:0015988	energy coupled proton transmembrane transport, against electrochemical gradient	6	46	0.00444007	0.052152	Unigene35796_A;Unigene5217_A;Unigene20493_A;Unigene35615_A;Unigene6243_A;Unigene31873_A
GO:0015991	ATP hydrolysis coupled proton transport	6	46	0.00444007	0.052152	Unigene5217_A;Unigene35796_A;Unigene6243_A;Unigene35615_A;Unigene20493_A;Unigene31873_A
GO:0090662	ATP hydrolysis coupled transmembrane transport	6	46	0.00444007	0.052152	Unigene35796_A;Unigene31873_A;Unigene6243_A;Unigene20493_A;Unigene5217_A;Unigene35615_A
GO:0043603	cellular amide metabolic process	36	680	0.00474399	0.0535546	Unigene34568_A;Unigene19511_A;Unigene19185_A;Unigene14677_A;CL5157.Contig1_A;Unigene30095_A;Unigene6723_A;Unigene19172_A;Unigene28284_A;Unigene28370_A;Unigene4166_A;Unigene9197_A;Unigene33842_A;Unigene22007_A;Unigene34578_A;Unigene20812_A;Unigene20320_A;Unigene15678_A;Unigene12050_A;Unigene27629_A;Unigene36026_A;Unigene27872_A;Unigene7184_A;Unigene37440_A;Unigene8809_A;Unigene13164_A;Unigene15117…
GO:0035556	intracellular signal transduction	10	112	0.00476247	0.0535546	Unigene12312_A;CL7679.Contig1_A;Unigene23688_A;Unigene36761_A;Unigene877_A;Unigene17174_A;Unigene17617_A;Unigene28683_A;CL7679.Contig2_A;Unigene22222_A
GO:0019693	ribose phosphate metabolic process	16	228	0.00479132	0.0535546	CL1261.Contig2_A;Unigene5217_A;Unigene35734_A;Unigene26100_A;Unigene20493_A;Unigene11401_A;Unigene9010_A;Unigene12116_A;Unigene35615_A;Unigene5971_A;Unigene36022_A;Unigene17583_A;CL8623.Contig2_A;CL1261.Contig3_A;Unigene31873_A;Unigene8626_A
GO:0009116	nucleoside metabolic process	16	229	0.00499781	0.054976	Unigene2733_A;Unigene5217_A;CL8623.Contig2_A;Unigene11109_A;Unigene35734_A;Unigene5971_A;Unigene35615_A;CL1261.Contig3_A;CL1261.Contig2_A;Unigene9010_A;Unigene17583_A;Unigene20493_A;Unigene31873_A;Unigene8626_A;Unigene12116_A;Unigene36022_A
GO:0006165	nucleoside diphosphate phosphorylation	8	79	0.00529759	0.0562592	Unigene12116_A;Unigene8626_A;CL1261.Contig3_A;Unigene36022_A;Unigene35734_A;CL8623.Contig2_A;CL1261.Contig2_A;Unigene9010_A
GO:0006631	fatty acid metabolic process	8	79	0.00529759	0.0562592	Unigene31029_A;CL5985.Contig2_A;CL5667.Contig1_A;CL5667.Contig2_A;CL5985.Contig1_A;Unigene14102_A;Unigene27605_A;Unigene15874_A
GO:1901564	organonitrogen compound metabolic process	62	1344	0.00535802	0.0562592	Unigene15678_A;Unigene7184_A;Unigene4166_A;Unigene21403_A;Unigene11109_A;Unigene15117_A;Unigene30404_A;Unigene20493_A;Unigene24611_A;Unigene26609_A;Unigene8626_A;Unigene12050_A;Unigene5971_A;CL1261.Contig3_A;Unigene28000_A;Unigene17583_A;Unigene34578_A;Unigene26100_A;CL3431.Contig4_A;Unigene34568_A;Unigene20320_A;Unigene8809_A;Unigene28016_A;Unigene19511_A;CL5157.Contig1_A;Unigene25833_A;Unigene5…
GO:0006090	pyruvate metabolic process	8	80	0.00571763	0.0584627	CL8623.Contig2_A;Unigene36022_A;Unigene9010_A;CL1261.Contig2_A;Unigene12116_A;Unigene35734_A;CL1261.Contig3_A;Unigene8626_A
GO:0009150	purine ribonucleotide metabolic process	14	192	0.00584674	0.0584627	CL1261.Contig2_A;Unigene35734_A;Unigene8626_A;Unigene9010_A;CL1261.Contig3_A;Unigene5217_A;CL8623.Contig2_A;Unigene17583_A;Unigene12116_A;Unigene35615_A;Unigene36022_A;Unigene5971_A;Unigene31873_A;Unigene20493_A
GO:0009987	cellular process	171	4508	0.00587911	0.0584627	Unigene17583_A;Unigene20624_A;Unigene28683_A;CL8623.Contig2_A;Unigene24611_A;Unigene6243_A;Unigene27629_A;Unigene3269_A;CL7679.Contig1_A;CL8129.Contig2_A;Unigene4700_A;Unigene20287_A;Unigene33842_A;CL1261.Contig2_A;CL5026.Contig3_A;Unigene28535_A;Unigene16255_A;Unigene18694_A;Unigene4166_A;Unigene31793_A;Unigene22007_A;Unigene30040_A;Unigene877_A;Unigene36761_A;Unigene35796_A;Unigene6723_A;Unigen…
GO:0006511	ubiquitin-dependent protein catabolic process	10	116	0.0060993	0.0584627	Unigene28535_A;Unigene12116_A;Unigene21995_A;CL839.Contig1_A;Unigene27891_A;Unigene10135_A;Unigene11972_A;Unigene12765_A;Unigene2581_A;Unigene17384_A
GO:0019941	modification-dependent protein catabolic process	10	116	0.0060993	0.0584627	Unigene27891_A;Unigene12116_A;Unigene28535_A;Unigene12765_A;Unigene2581_A;Unigene11972_A;Unigene21995_A;Unigene10135_A;CL839.Contig1_A;Unigene17384_A
GO:0043632	modification-dependent macromolecule catabolic process	10	116	0.0060993	0.0584627	Unigene12116_A;CL839.Contig1_A;Unigene27891_A;Unigene21995_A;Unigene17384_A;Unigene2581_A;Unigene28535_A;Unigene12765_A;Unigene11972_A;Unigene10135_A
GO:0034220	ion transmembrane transport	9	99	0.00647837	0.0584627	CL1201.Contig3_A;Unigene5971_A;Unigene35796_A;Unigene35615_A;CL1201.Contig2_A;Unigene6243_A;Unigene5217_A;Unigene20493_A;Unigene31873_A
GO:0098655	cation transmembrane transport	8	82	0.00663342	0.0584627	Unigene35796_A;Unigene20493_A;CL1201.Contig3_A;Unigene5217_A;CL1201.Contig2_A;Unigene6243_A;Unigene31873_A;Unigene35615_A
GO:0098660	inorganic ion transmembrane transport	8	82	0.00663342	0.0584627	Unigene35796_A;Unigene35615_A;Unigene6243_A;Unigene20493_A;Unigene5217_A;CL1201.Contig2_A;Unigene31873_A;CL1201.Contig3_A
GO:0098662	inorganic cation transmembrane transport	8	82	0.00663342	0.0584627	Unigene20493_A;CL1201.Contig3_A;Unigene31873_A;Unigene35796_A;Unigene6243_A;Unigene5217_A;CL1201.Contig2_A;Unigene35615_A
GO:0010078	maintenance of root meristem identity	2	4	0.00666458	0.0584627	Unigene12765_A;Unigene11972_A
GO:0030838	positive regulation of actin filament polymerization	2	4	0.00666458	0.0584627	Unigene35442_A;Unigene4254_A
GO:0045010	actin nucleation	2	4	0.00666458	0.0584627	Unigene4254_A;Unigene35442_A
GO:1901657	glycosyl compound metabolic process	16	237	0.00692519	0.0599895	CL1261.Contig2_A;Unigene2733_A;Unigene5971_A;Unigene9010_A;Unigene35615_A;Unigene35734_A;CL1261.Contig3_A;Unigene12116_A;Unigene36022_A;Unigene31873_A;CL8623.Contig2_A;Unigene8626_A;Unigene5217_A;Unigene11109_A;Unigene17583_A;Unigene20493_A
GO:0009132	nucleoside diphosphate metabolic process	8	83	0.00713101	0.0610098	CL8623.Contig2_A;Unigene9010_A;Unigene35734_A;Unigene8626_A;CL1261.Contig2_A;Unigene12116_A;CL1261.Contig3_A;Unigene36022_A
GO:0015672	monovalent inorganic cation transport	9	101	0.00737082	0.0617919	Unigene31873_A;Unigene20493_A;Unigene16371_A;Unigene6243_A;Unigene35615_A;Unigene35796_A;Unigene29850_A;Unigene5217_A;Unigene5971_A
GO:0019538	protein metabolic process	67	1496	0.00740076	0.0617919	Unigene6723_A;Unigene28056_A;Unigene13181_A;CL839.Contig1_A;Unigene20320_A;Unigene7184_A;Unigene11178_A;Unigene35348_A;Unigene31029_A;Unigene867_A;Unigene20812_A;Unigene19185_A;Unigene17384_A;Unigene34578_A;Unigene37440_A;Unigene33848_A;Unigene13048_A;Unigene14631_A;Unigene19154_A;Unigene12116_A;CL5157.Contig1_A;Unigene12050_A;Unigene9197_A;Unigene36026_A;Unigene20798_A;Unigene22134_A;Unigene2789…
GO:0015031	protein transport	14	200	0.00830512	0.0685173	Unigene28683_A;Unigene877_A;Unigene22222_A;Unigene27402_A;Unigene21507_A;Unigene17617_A;CL9764.Contig1_A;Unigene36761_A;Unigene22154_A;Unigene12312_A;Unigene17174_A;Unigene12143_A;Unigene22754_A;CL4663.Contig1_A
GO:0035966	response to topologically incorrect protein	3	13	0.00873406	0.0712083	Unigene12116_A;Unigene12765_A;Unigene11972_A
GO:0009259	ribonucleotide metabolic process	14	202	0.00903263	0.0727862	Unigene35615_A;Unigene5217_A;Unigene20493_A;Unigene12116_A;Unigene9010_A;Unigene17583_A;Unigene35734_A;Unigene5971_A;CL1261.Contig2_A;CL1261.Contig3_A;Unigene31873_A;Unigene36022_A;Unigene8626_A;CL8623.Contig2_A
GO:0007015	actin filament organization	3	14	0.0108396	0.086343	Unigene35376_A;Unigene4254_A;Unigene35442_A
GO:0051716	cellular response to stimulus	25	454	0.0115309	0.0908055	Unigene31873_A;Unigene20846_A;Unigene16615_A;Unigene12312_A;Unigene28683_A;Unigene22222_A;CL7679.Contig1_A;Unigene2702_A;Unigene23688_A;CL2886.Contig1_A;Unigene877_A;Unigene17174_A;CL4028.Contig2_A;CL7679.Contig2_A;Unigene20054_A;Unigene22015_A;Unigene17617_A;Unigene31713_A;Unigene2581_A;Unigene36761_A;Unigene928_A;Unigene33305_A;CL794.Contig3_A;CL3431.Contig4_A;Unigene34121_A
GO:0072330	monocarboxylic acid biosynthetic process	7	73	0.0118966	0.0926334	Unigene31029_A;CL5985.Contig2_A;Unigene14102_A;CL5667.Contig1_A;Unigene15874_A;CL5667.Contig2_A;CL5985.Contig1_A
GO:0007165	signal transduction	17	275	0.0126408	0.0973341	Unigene22015_A;CL7679.Contig2_A;Unigene36761_A;Unigene16615_A;Unigene17617_A;Unigene17174_A;Unigene34121_A;Unigene12312_A;Unigene31873_A;Unigene22222_A;Unigene28683_A;Unigene928_A;Unigene23688_A;Unigene31713_A;Unigene877_A;CL7679.Contig1_A;Unigene20846_A
GO:0044267	cellular protein metabolic process	59	1318	0.0128218	0.0973897	Unigene867_A;CL839.Contig1_A;Unigene14677_A;Unigene19154_A;Unigene24954_A;Unigene23502_A;CL5157.Contig1_A;Unigene28016_A;Unigene7184_A;Unigene33305_A;Unigene6723_A;Unigene33842_A;Unigene37440_A;Unigene13164_A;Unigene26609_A;Unigene11178_A;Unigene20287_A;Unigene21995_A;Unigene8809_A;Unigene33848_A;Unigene9218_A;Unigene24611_A;Unigene11972_A;Unigene19185_A;Unigene36026_A;Unigene20320_A;Unigene13048…
GO:0023052	signaling	17	276	0.0130696	0.0973897	Unigene23688_A;Unigene17617_A;Unigene16615_A;Unigene31713_A;Unigene36761_A;CL7679.Contig1_A;Unigene928_A;Unigene22222_A;Unigene12312_A;CL7679.Contig2_A;Unigene34121_A;Unigene28683_A;Unigene877_A;Unigene22015_A;Unigene20846_A;Unigene31873_A;Unigene17174_A
GO:0044700	single organism signaling	17	276	0.0130696	0.0973897	Unigene31713_A;Unigene928_A;Unigene22222_A;Unigene877_A;Unigene28683_A;Unigene17617_A;Unigene17174_A;CL7679.Contig2_A;Unigene23688_A;Unigene22015_A;Unigene16615_A;Unigene12312_A;Unigene31873_A;CL7679.Contig1_A;Unigene36761_A;Unigene34121_A;Unigene20846_A
GO:0071822	protein complex subunit organization	12	174	0.0156923	0.111458	Unigene4254_A;Unigene15452_A;Unigene12765_A;Unigene35376_A;CL5157.Contig1_A;Unigene23725_A;Unigene12116_A;Unigene35442_A;Unigene33567_A;Unigene466_A;Unigene32538_A;Unigene11972_A
GO:0006732	coenzyme metabolic process	13	195	0.0157745	0.111458	Unigene11109_A;Unigene8626_A;Unigene9010_A;CL1261.Contig2_A;Unigene12116_A;Unigene26100_A;Unigene8782_A;Unigene2733_A;Unigene36022_A;CL1261.Contig3_A;Unigene11401_A;CL8623.Contig2_A;Unigene35734_A
GO:0006020	inositol metabolic process	2	6	0.0159226	0.111458	Unigene17843_A;Unigene14155_A
GO:0006021	inositol biosynthetic process	2	6	0.0159226	0.111458	Unigene17843_A;Unigene14155_A
GO:0006556	S-adenosylmethionine biosynthetic process	2	6	0.0159226	0.111458	Unigene2733_A;Unigene11109_A
GO:0046173	polyol biosynthetic process	2	6	0.0159226	0.111458	Unigene17843_A;Unigene14155_A
GO:1902600	hydrogen ion transmembrane transport	6	62	0.0185773	0.128741	Unigene31873_A;Unigene35796_A;Unigene35615_A;Unigene6243_A;Unigene5217_A;Unigene20493_A
GO:1901135	carbohydrate derivative metabolic process	18	314	0.0211323	0.130193	Unigene35615_A;Unigene11401_A;CL1261.Contig2_A;Unigene2733_A;CL1261.Contig3_A;Unigene8626_A;Unigene31873_A;Unigene5971_A;Unigene5217_A;Unigene11109_A;CL8623.Contig2_A;Unigene9010_A;Unigene36022_A;Unigene20493_A;Unigene12116_A;Unigene17583_A;Unigene26100_A;Unigene35734_A
GO:0016052	carbohydrate catabolic process	8	101	0.0217209	0.130193	Unigene8626_A;Unigene36022_A;CL8623.Contig2_A;Unigene12116_A;Unigene35734_A;Unigene9010_A;CL1261.Contig3_A;CL1261.Contig2_A
GO:0008064	regulation of actin polymerization or depolymerization	2	7	0.0217939	0.130193	Unigene35442_A;Unigene4254_A
GO:0010074	maintenance of meristem identity	2	7	0.0217939	0.130193	Unigene12765_A;Unigene11972_A
GO:0010638	positive regulation of organelle organization	2	7	0.0217939	0.130193	Unigene35442_A;Unigene4254_A
GO:0019827	stem cell population maintenance	2	7	0.0217939	0.130193	Unigene11972_A;Unigene12765_A
GO:0030832	regulation of actin filament length	2	7	0.0217939	0.130193	Unigene4254_A;Unigene35442_A
GO:0030833	regulation of actin filament polymerization	2	7	0.0217939	0.130193	Unigene35442_A;Unigene4254_A
GO:0031334	positive regulation of protein complex assembly	2	7	0.0217939	0.130193	Unigene4254_A;Unigene35442_A
GO:0032273	positive regulation of protein polymerization	2	7	0.0217939	0.130193	Unigene4254_A;Unigene35442_A
GO:0032956	regulation of actin cytoskeleton organization	2	7	0.0217939	0.130193	Unigene35442_A;Unigene4254_A
GO:0032970	regulation of actin filament-based process	2	7	0.0217939	0.130193	Unigene4254_A;Unigene35442_A
GO:0044089	positive regulation of cellular component biogenesis	2	7	0.0217939	0.130193	Unigene35442_A;Unigene4254_A
GO:0051495	positive regulation of cytoskeleton organization	2	7	0.0217939	0.130193	Unigene35442_A;Unigene4254_A
GO:0098727	maintenance of cell number	2	7	0.0217939	0.130193	Unigene12765_A;Unigene11972_A
GO:0030029	actin filament-based process	3	18	0.0219807	0.130193	Unigene4254_A;Unigene35442_A;Unigene35376_A
GO:0030036	actin cytoskeleton organization	3	18	0.0219807	0.130193	Unigene35442_A;Unigene35376_A;Unigene4254_A
GO:0045184	establishment of protein localization	14	228	0.023828	0.139939	Unigene27402_A;Unigene22222_A;CL4663.Contig1_A;Unigene22754_A;Unigene21507_A;Unigene36761_A;Unigene17174_A;Unigene12143_A;Unigene28683_A;CL9764.Contig1_A;Unigene22154_A;Unigene12312_A;Unigene877_A;Unigene17617_A
GO:0043933	macromolecular complex subunit organization	14	230	0.0254575	0.147023	Unigene466_A;Unigene23725_A;Unigene12765_A;Unigene35376_A;Unigene22015_A;Unigene12116_A;Unigene33567_A;Unigene4254_A;Unigene11972_A;Unigene34568_A;Unigene32538_A;Unigene35442_A;CL5157.Contig1_A;Unigene15452_A
GO:0043161	proteasome-mediated ubiquitin-dependent protein catabolic process	3	19	0.0254586	0.147023	Unigene11972_A;Unigene2581_A;Unigene12765_A
GO:0019751	polyol metabolic process	2	8	0.0284115	0.160075	Unigene17843_A;Unigene14155_A
GO:0046500	S-adenosylmethionine metabolic process	2	8	0.0284115	0.160075	Unigene2733_A;Unigene11109_A
GO:0070588	calcium ion transmembrane transport	2	8	0.0284115	0.160075	CL1201.Contig2_A;CL1201.Contig3_A
GO:0008104	protein localization	14	234	0.0289634	0.161868	Unigene22222_A;Unigene21507_A;Unigene17174_A;Unigene17617_A;Unigene12143_A;CL9764.Contig1_A;Unigene12312_A;Unigene22754_A;Unigene22154_A;CL4663.Contig1_A;Unigene36761_A;Unigene28683_A;Unigene877_A;Unigene27402_A
GO:0009965	leaf morphogenesis	4	36	0.0332285	0.169152	Unigene11972_A;Unigene31584_A;Unigene22015_A;Unigene12765_A
GO:0010498	proteasomal protein catabolic process	3	21	0.0332461	0.169152	Unigene2581_A;Unigene12765_A;Unigene11972_A
GO:0010467	gene expression	38	829	0.0338183	0.169152	Unigene21403_A;Unigene19511_A;Unigene15117_A;Unigene34568_A;Unigene22007_A;Unigene28370_A;CL5026.Contig3_A;Unigene37440_A;Unigene28284_A;Unigene6723_A;Unigene26609_A;Unigene8809_A;Unigene19185_A;Unigene36026_A;Unigene12044_A;Unigene7184_A;Unigene33305_A;Unigene30095_A;Unigene27629_A;Unigene20320_A;Unigene28016_A;Unigene19154_A;Unigene33842_A;CL5157.Contig1_A;Unigene25833_A;Unigene14677_A;Unigene2…
GO:0006428	isoleucyl-tRNA aminoacylation	1	1	0.0341721	0.169152	Unigene19511_A
GO:0006593	ornithine catabolic process	1	1	0.0341721	0.169152	Unigene30404_A
GO:0007584	response to nutrient	1	1	0.0341721	0.169152	CL5504.Contig1_A
GO:0010266	response to vitamin B1	1	1	0.0341721	0.169152	CL5504.Contig1_A
GO:0016045	detection of bacterium	1	1	0.0341721	0.169152	CL5504.Contig1_A
GO:0019541	propionate metabolic process	1	1	0.0341721	0.169152	Unigene27605_A
GO:0019543	propionate catabolic process	1	1	0.0341721	0.169152	Unigene27605_A
GO:0019544	arginine catabolic process to glutamate	1	1	0.0341721	0.169152	Unigene30404_A
GO:0019626	short-chain fatty acid catabolic process	1	1	0.0341721	0.169152	Unigene27605_A
GO:0033273	response to vitamin	1	1	0.0341721	0.169152	CL5504.Contig1_A
GO:0046459	short-chain fatty acid metabolic process	1	1	0.0341721	0.169152	Unigene27605_A
GO:0098543	detection of other organism	1	1	0.0341721	0.169152	CL5504.Contig1_A
GO:0098581	detection of external biotic stimulus	1	1	0.0341721	0.169152	CL5504.Contig1_A
GO:0008610	lipid biosynthetic process	10	154	0.0376143	0.18487	Unigene31029_A;Unigene17843_A;CL5667.Contig1_A;Unigene14155_A;Unigene29526_A;Unigene14102_A;Unigene15874_A;CL5985.Contig1_A;CL5667.Contig2_A;CL5985.Contig2_A
GO:0009060	aerobic respiration	5	55	0.0388166	0.189436	Unigene8782_A;Unigene12116_A;Unigene5049_A;Unigene17583_A;Unigene16255_A
GO:0031667	response to nutrient levels	4	38	0.0395136	0.191489	Unigene20054_A;CL3431.Contig4_A;CL5504.Contig1_A;CL2886.Contig1_A
GO:0010073	meristem maintenance	2	10	0.0436593	0.201706	Unigene12765_A;Unigene11972_A
GO:0032271	regulation of protein polymerization	2	10	0.0436593	0.201706	Unigene35442_A;Unigene4254_A
GO:0043254	regulation of protein complex assembly	2	10	0.0436593	0.201706	Unigene35442_A;Unigene4254_A
GO:0045036	protein targeting to chloroplast	2	10	0.0436593	0.201706	CL4663.Contig1_A;CL9764.Contig1_A
GO:0051493	regulation of cytoskeleton organization	2	10	0.0436593	0.201706	Unigene4254_A;Unigene35442_A
GO:0072596	establishment of protein localization to chloroplast	2	10	0.0436593	0.201706	CL4663.Contig1_A;CL9764.Contig1_A
GO:0072598	protein localization to chloroplast	2	10	0.0436593	0.201706	CL4663.Contig1_A;CL9764.Contig1_A
GO:0034645	cellular macromolecule biosynthetic process	37	821	0.0449772	0.206419	Unigene24611_A;Unigene33842_A;Unigene20320_A;Unigene14677_A;Unigene9197_A;Unigene33848_A;Unigene26609_A;Unigene19154_A;CL5157.Contig1_A;Unigene7184_A;Unigene13181_A;Unigene28016_A;Unigene28284_A;Unigene12050_A;Unigene34578_A;Unigene22007_A;Unigene4166_A;Unigene13164_A;Unigene30095_A;Unigene27872_A;Unigene33305_A;Unigene36026_A;Unigene6723_A;Unigene15117_A;Unigene19172_A;Unigene28370_A;Unigene1918…
GO:0009059	macromolecule biosynthetic process	37	826	0.0485587	0.221389	Unigene28016_A;Unigene15678_A;Unigene20320_A;Unigene4166_A;Unigene12050_A;Unigene27629_A;Unigene7184_A;Unigene26609_A;Unigene13164_A;Unigene30095_A;Unigene20812_A;Unigene36026_A;Unigene19154_A;Unigene15117_A;Unigene33842_A;Unigene33848_A;Unigene21403_A;Unigene34578_A;Unigene19172_A;Unigene19185_A;Unigene24611_A;Unigene9197_A;Unigene28370_A;Unigene37440_A;Unigene28284_A;Unigene33305_A;Unigene8809_…
GO:0009991	response to extracellular stimulus	4	41	0.0501261	0.227042	CL2886.Contig1_A;Unigene20054_A;CL5504.Contig1_A;CL3431.Contig4_A
GO:0044281	small molecule metabolic process	42	962	0.0517621	0.231816	CL1261.Contig3_A;Unigene36022_A;Unigene14155_A;Unigene15874_A;Unigene8626_A;Unigene31873_A;Unigene29518_A;Unigene5971_A;Unigene2733_A;Unigene20624_A;Unigene16255_A;Unigene11678_A;Unigene5049_A;Unigene31029_A;Unigene11401_A;Unigene14102_A;Unigene8782_A;Unigene35734_A;CL1261.Contig2_A;CL8623.Contig2_A;CL5985.Contig2_A;CL5667.Contig1_A;CL5667.Contig2_A;CL3431.Contig4_A;Unigene19511_A;Unigene9010_A;U…
GO:0009860	pollen tube growth	2	11	0.0521836	0.231816	Unigene2581_A;Unigene26045_A
GO:0044087	regulation of cellular component biogenesis	2	11	0.0521836	0.231816	Unigene4254_A;Unigene35442_A
GO:0006812	cation transport	11	186	0.0531955	0.234806	Unigene35615_A;Unigene20493_A;Unigene31873_A;Unigene16371_A;CL1201.Contig3_A;Unigene29850_A;Unigene5217_A;Unigene6243_A;CL1201.Contig2_A;Unigene5971_A;Unigene35796_A
GO:0044238	primary metabolic process	116	3042	0.0563725	0.247254	Unigene15457_A;Unigene4166_A;Unigene37440_A;CL1261.Contig3_A;CL5985.Contig1_A;Unigene15874_A;Unigene28535_A;Unigene11678_A;Unigene35615_A;CL1261.Contig2_A;Unigene13181_A;Unigene20320_A;Unigene17583_A;Unigene19185_A;Unigene14155_A;Unigene27891_A;Unigene34578_A;Unigene9010_A;Unigene867_A;Unigene31029_A;CL7437.Contig2_A;Unigene12044_A;Unigene27605_A;CL8623.Contig2_A;Unigene11109_A;Unigene17384_A;Uni…
GO:0033036	macromolecule localization	14	258	0.0577683	0.251783	Unigene22222_A;Unigene17617_A;Unigene22754_A;Unigene36761_A;CL4663.Contig1_A;Unigene21507_A;Unigene12312_A;Unigene17174_A;Unigene877_A;Unigene12143_A;Unigene28683_A;Unigene22154_A;CL9764.Contig1_A;Unigene27402_A
cellular component
GO ID	Description	GeneRatio (171)	BgRatio (5006)	pvalue	fdr	geneID
GO:0000502	proteasome complex	19	92	1.33241e-10	2.14519e-08	Unigene24954_A;Unigene22134_A;Unigene11178_A;Unigene20798_A;Unigene9218_A;Unigene26914_A;Unigene33590_A;Unigene27988_A;Unigene28535_A;Unigene17384_A;Unigene28056_A;Unigene21995_A;Unigene12635_A;Unigene35348_A;Unigene12765_A;Unigene20287_A;Unigene11972_A;Unigene35141_A;Unigene10135_A
GO:0032991	macromolecular complex	81	1448	1.61876e-07	1.3031e-05	Unigene26450_A;Unigene26914_A;Unigene20798_A;Unigene16255_A;Unigene33305_A;Unigene35615_A;Unigene29850_A;Unigene10135_A;Unigene13164_A;Unigene12765_A;Unigene12116_A;Unigene27988_A;Unigene17384_A;Unigene11972_A;Unigene27896_A;Unigene28284_A;Unigene20320_A;Unigene23483_A;Unigene4166_A;Unigene20493_A;Unigene12635_A;Unigene27872_A;Unigene26609_A;Unigene6243_A;Unigene28370_A;Unigene30095_A;Unigene2140…
GO:0030529	intracellular ribonucleoprotein complex	45	648	1.29602e-06	5.21649e-05	Unigene24611_A;Unigene26450_A;Unigene20320_A;Unigene19172_A;Unigene14677_A;Unigene22007_A;Unigene21403_A;Unigene36026_A;Unigene20812_A;Unigene25962_A;Unigene33305_A;Unigene12044_A;Unigene16255_A;Unigene10078_A;Unigene28370_A;Unigene26609_A;Unigene19154_A;Unigene12050_A;Unigene37440_A;Unigene27629_A;Unigene8809_A;Unigene28284_A;Unigene13164_A;Unigene27872_A;Unigene33848_A;Unigene34578_A;Unigene217…
GO:1990904	ribonucleoprotein complex	45	648	1.29602e-06	5.21649e-05	Unigene28370_A;Unigene4166_A;Unigene22007_A;Unigene11137_A;Unigene16255_A;Unigene36026_A;Unigene20320_A;Unigene25962_A;Unigene12044_A;Unigene27883_A;Unigene10078_A;Unigene20812_A;Unigene12050_A;Unigene33325_A;Unigene33305_A;Unigene37440_A;Unigene34578_A;Unigene24611_A;Unigene17384_A;Unigene21403_A;Unigene4673_A;Unigene25833_A;Unigene33848_A;Unigene34568_A;Unigene14677_A;CL7975.Contig1_A;Unigene36…
GO:0005840	ribosome	40	562	3.26478e-06	0.000105126	Unigene27883_A;Unigene19154_A;Unigene33305_A;Unigene8809_A;Unigene26045_A;Unigene19185_A;Unigene19172_A;Unigene4166_A;Unigene12050_A;Unigene26450_A;Unigene16255_A;Unigene11137_A;Unigene20812_A;Unigene24611_A;Unigene28284_A;Unigene14677_A;Unigene10078_A;Unigene12044_A;Unigene21403_A;Unigene36026_A;Unigene37440_A;Unigene33325_A;Unigene7184_A;Unigene22007_A;Unigene27872_A;Unigene13164_A;Unigene34578…
GO:0033180	proton-transporting V-type ATPase, V1 domain	4	10	0.00023499	0.00517892	Unigene31873_A;Unigene35796_A;Unigene20493_A;Unigene35615_A
GO:0043228	non-membrane-bounded organelle	57	1090	0.000257338	0.00517892	Unigene33848_A;Unigene13540_A;Unigene16255_A;Unigene33325_A;Unigene2581_A;Unigene25833_A;Unigene35442_A;Unigene36026_A;Unigene7184_A;Unigene17384_A;CL9171.Contig5_A;Unigene13164_A;Unigene21403_A;Unigene22007_A;Unigene20320_A;Unigene27629_A;Unigene28284_A;Unigene27883_A;Unigene12050_A;Unigene23483_A;Unigene4254_A;Unigene33305_A;Unigene19172_A;Unigene29318_A;Unigene4166_A;Unigene4673_A;Unigene30095…
GO:0043232	intracellular non-membrane-bounded organelle	57	1090	0.000257338	0.00517892	Unigene27896_A;Unigene22007_A;Unigene11137_A;Unigene14677_A;Unigene13540_A;Unigene8626_A;Unigene32502_A;Unigene28370_A;Unigene27883_A;Unigene23483_A;Unigene33848_A;Unigene20320_A;Unigene4673_A;CL9171.Contig5_A;CL9171.Contig3_A;Unigene10078_A;Unigene26045_A;CL6644.Contig3_A;Unigene15452_A;Unigene32538_A;Unigene4166_A;Unigene34568_A;Unigene34578_A;Unigene19185_A;Unigene12044_A;Unigene12050_A;Unigen…
GO:0005839	proteasome core complex	8	54	0.000427429	0.00758454	Unigene9218_A;Unigene24954_A;Unigene28535_A;Unigene11178_A;Unigene10135_A;Unigene17384_A;Unigene21995_A;Unigene20287_A
GO:0033178	proton-transporting two-sector ATPase complex, catalytic domain	7	42	0.000471089	0.00758454	Unigene5217_A;Unigene20493_A;Unigene35796_A;Unigene35615_A;Unigene16371_A;Unigene31873_A;Unigene5971_A
GO:0016469	proton-transporting two-sector ATPase complex	9	77	0.00112118	0.01641	Unigene5971_A;Unigene5217_A;Unigene31873_A;Unigene29850_A;Unigene35615_A;Unigene20493_A;Unigene6243_A;Unigene35796_A;Unigene16371_A
GO:0005768	endosome	5	28	0.00227598	0.030536	Unigene22222_A;Unigene28683_A;Unigene19814_A;Unigene507_A;Unigene24805_A
GO:0033176	proton-transporting V-type ATPase complex	5	29	0.0026753	0.0325009	Unigene6243_A;Unigene20493_A;Unigene35796_A;Unigene35615_A;Unigene31873_A
GO:0005771	multivesicular body	3	9	0.00282617	0.0325009	Unigene19814_A;Unigene24805_A;Unigene507_A
GO:0005885	Arp2/3 protein complex	2	3	0.00340237	0.0342363	Unigene4254_A;Unigene35442_A
GO:0033009	nucleomorph	2	3	0.00340237	0.0342363	Unigene15117_A;Unigene37440_A
GO:0005838	proteasome regulatory particle	3	12	0.00686253	0.0581509	Unigene28056_A;Unigene11972_A;Unigene12765_A
GO:0008540	proteasome regulatory particle, base subcomplex	3	12	0.00686253	0.0581509	Unigene11972_A;Unigene28056_A;Unigene12765_A
GO:0022624	proteasome accessory complex	3	12	0.00686253	0.0581509	Unigene12765_A;Unigene11972_A;Unigene28056_A
GO:0019773	proteasome core complex, alpha-subunit complex	4	27	0.0124786	0.100453	Unigene10135_A;Unigene17384_A;Unigene21995_A;Unigene28535_A
GO:0044437	vacuolar part	5	46	0.0193861	0.148627	Unigene22004_A;Unigene13181_A;Unigene20054_A;Unigene12116_A;Unigene14677_A
GO:0043234	protein complex	38	828	0.0300802	0.196414	Unigene35141_A;Unigene6243_A;Unigene12116_A;Unigene11178_A;Unigene27988_A;Unigene20493_A;Unigene35615_A;Unigene31599_A;Unigene24954_A;Unigene35348_A;Unigene21995_A;Unigene16255_A;Unigene35442_A;Unigene11972_A;Unigene20287_A;Unigene28056_A;Unigene4254_A;Unigene31873_A;Unigene28535_A;Unigene12635_A;Unigene33590_A;Unigene5971_A;Unigene17384_A;Unigene17583_A;Unigene32538_A;Unigene16371_A;Unigene10135…
GO:0009514	glyoxysome	1	1	0.034159	0.196414	Unigene13532_A
GO:0009898	cytoplasmic side of plasma membrane	1	1	0.034159	0.196414	Unigene16615_A
GO:0019897	extrinsic component of plasma membrane	1	1	0.034159	0.196414	Unigene16615_A
GO:0031234	extrinsic component of cytoplasmic side of plasma membrane	1	1	0.034159	0.196414	Unigene16615_A
GO:0098552	side of membrane	1	1	0.034159	0.196414	Unigene16615_A
GO:0098562	cytoplasmic side of membrane	1	1	0.034159	0.196414	Unigene16615_A
GO:0015935	small ribosomal subunit	8	115	0.0420462	0.233429	Unigene4166_A;Unigene24611_A;Unigene34568_A;Unigene37440_A;Unigene20320_A;Unigene19172_A;Unigene27872_A;Unigene7184_A
GO:0015629	actin cytoskeleton	2	11	0.0521073	0.27777	Unigene4254_A;Unigene35442_A
GO:0005737	cytoplasm	124	3332	0.0534837	0.27777	Unigene21502_A;Unigene22004_A;Unigene28683_A;Unigene33842_A;CL53.Contig4_A;Unigene33848_A;CL8623.Contig2_A;Unigene27872_A;Unigene8626_A;Unigene27629_A;Unigene2702_A;Unigene5051_A;Unigene28370_A;Unigene4673_A;Unigene32798_A;CL6644.Contig3_A;Unigene15874_A;Unigene34296_A;Unigene22222_A;Unigene12765_A;Unigene36239_A;Unigene26609_A;Unigene13540_A;Unigene33305_A;CL3431.Contig4_A;Unigene28535_A;Unigene…
GO:0005774	vacuolar membrane	4	43	0.0577428	0.290519	Unigene13181_A;Unigene12116_A;Unigene14677_A;Unigene22004_A
molecular function
GO ID	Description	GeneRatio (266)	BgRatio (7802)	pvalue	fdr	geneID
GO:0019001	guanyl nucleotide binding	18	203	0.000184882	0.0235887	Unigene6723_A;Unigene9197_A;Unigene15117_A;Unigene22154_A;Unigene28683_A;CL7679.Contig2_A;Unigene22222_A;Unigene466_A;Unigene23688_A;Unigene36761_A;Unigene17174_A;Unigene23725_A;Unigene17617_A;CL7679.Contig1_A;Unigene12312_A;Unigene31713_A;Unigene33567_A;Unigene877_A
GO:0005198	structural molecule activity	32	498	0.000360835	0.0235887	Unigene27629_A;Unigene33842_A;Unigene14677_A;Unigene28370_A;Unigene22007_A;Unigene36026_A;Unigene466_A;Unigene7184_A;Unigene33848_A;Unigene25833_A;Unigene33305_A;Unigene19154_A;Unigene12050_A;Unigene37440_A;Unigene24611_A;Unigene26609_A;Unigene13164_A;Unigene30095_A;Unigene27872_A;Unigene20812_A;Unigene20320_A;Unigene28284_A;Unigene8809_A;Unigene4166_A;Unigene19172_A;Unigene19185_A;Unigene23725_A…
GO:0003735	structural constituent of ribosome	29	436	0.000392802	0.0235887	Unigene33848_A;Unigene7184_A;Unigene14677_A;Unigene4166_A;Unigene8809_A;Unigene12050_A;Unigene19154_A;Unigene30095_A;Unigene33842_A;Unigene19185_A;Unigene20812_A;Unigene21403_A;Unigene34568_A;Unigene27872_A;Unigene27629_A;Unigene19172_A;Unigene20320_A;Unigene22007_A;Unigene24611_A;Unigene36026_A;Unigene28284_A;Unigene25833_A;Unigene37440_A;Unigene34578_A;Unigene12044_A;Unigene26609_A;Unigene33305…
GO:0005525	GTP binding	17	201	0.000485364	0.0235887	Unigene33567_A;Unigene17174_A;CL7679.Contig1_A;Unigene23725_A;Unigene466_A;Unigene23688_A;Unigene877_A;Unigene36761_A;CL7679.Contig2_A;Unigene12312_A;Unigene22154_A;Unigene6723_A;Unigene17617_A;Unigene9197_A;Unigene22222_A;Unigene28683_A;Unigene15117_A
GO:0032561	guanyl ribonucleotide binding	17	201	0.000485364	0.0235887	CL7679.Contig2_A;Unigene9197_A;Unigene28683_A;Unigene22222_A;Unigene6723_A;Unigene23725_A;Unigene22154_A;Unigene17617_A;Unigene877_A;CL7679.Contig1_A;Unigene12312_A;Unigene36761_A;Unigene23688_A;Unigene33567_A;Unigene15117_A;Unigene17174_A;Unigene466_A
GO:0004743	pyruvate kinase activity	4	14	0.00100896	0.0281435	Unigene9010_A;CL8623.Contig2_A;CL1261.Contig3_A;CL1261.Contig2_A
GO:0030955	potassium ion binding	4	14	0.00100896	0.0281435	CL1261.Contig3_A;Unigene9010_A;CL8623.Contig2_A;CL1261.Contig2_A
GO:0031420	alkali metal ion binding	4	14	0.00100896	0.0281435	CL8623.Contig2_A;CL1261.Contig2_A;Unigene9010_A;CL1261.Contig3_A
GO:0004075	biotin carboxylase activity	2	2	0.00115817	0.0281435	CL5985.Contig2_A;CL5985.Contig1_A
GO:0004315	3-oxoacyl-[acyl-carrier-protein] synthase activity	2	2	0.00115817	0.0281435	CL5667.Contig1_A;CL5667.Contig2_A
GO:0004298	threonine-type endopeptidase activity	7	53	0.00199191	0.0403361	Unigene17384_A;Unigene28535_A;Unigene21995_A;Unigene11178_A;Unigene24954_A;Unigene10135_A;Unigene20287_A
GO:0070003	threonine-type peptidase activity	7	53	0.00199191	0.0403361	Unigene20287_A;Unigene10135_A;Unigene28535_A;Unigene21995_A;Unigene11178_A;Unigene17384_A;Unigene24954_A
GO:0004312	fatty acid synthase activity	3	9	0.00282544	0.0528139	Unigene1424_A;CL5667.Contig2_A;CL5667.Contig1_A
GO:0008184	glycogen phosphorylase activity	2	3	0.0033961	0.0589466	CL7437.Contig2_A;CL7437.Contig1_A
GO:0017076	purine nucleotide binding	58	1242	0.00626284	0.094904	Unigene11835_A;Unigene11972_A;Unigene466_A;Unigene31713_A;Unigene20798_A;Unigene12312_A;Unigene17583_A;Unigene2733_A;Unigene5217_A;Unigene11109_A;CL5985.Contig2_A;Unigene14631_A;Unigene35141_A;Unigene28683_A;CL1201.Contig3_A;Unigene877_A;Unigene17617_A;Unigene27358_A;Unigene928_A;Unigene23725_A;Unigene33590_A;CL8792.Contig1_A;Unigene36761_A;Unigene35615_A;Unigene29518_A;Unigene28056_A;Unigene1717…
GO:0004345	glucose-6-phosphate dehydrogenase activity	2	4	0.00663937	0.094904	Unigene26100_A;Unigene11401_A
GO:0004645	phosphorylase activity	2	4	0.00663937	0.094904	CL7437.Contig1_A;CL7437.Contig2_A
GO:0035639	purine ribonucleoside triphosphate binding	57	1232	0.00819877	0.104784	Unigene466_A;Unigene20493_A;Unigene28056_A;Unigene23688_A;CL4663.Contig1_A;CL1201.Contig2_A;Unigene20798_A;Unigene2581_A;Unigene27358_A;Unigene31873_A;Unigene9197_A;Unigene34986_A;Unigene33590_A;Unigene867_A;Unigene22222_A;Unigene29518_A;CL1201.Contig3_A;Unigene11835_A;Unigene17174_A;CL5985.Contig1_A;Unigene928_A;CL8792.Contig1_A;Unigene19814_A;Unigene35442_A;Unigene3269_A;Unigene11972_A;CL9171.C…
GO:0001883	purine nucleoside binding	57	1238	0.00905543	0.104784	CL7679.Contig1_A;Unigene33590_A;Unigene19511_A;Unigene35141_A;Unigene928_A;Unigene20798_A;Unigene11109_A;Unigene507_A;Unigene26045_A;Unigene22154_A;CL9764.Contig1_A;Unigene22222_A;CL1201.Contig3_A;CL7679.Contig2_A;Unigene17174_A;Unigene5217_A;CL6644.Contig3_A;Unigene9197_A;Unigene29518_A;Unigene32798_A;Unigene35442_A;Unigene30040_A;Unigene11835_A;Unigene19814_A;Unigene2733_A;Unigene11972_A;Unigen…
GO:0032550	purine ribonucleoside binding	57	1238	0.00905543	0.104784	Unigene31873_A;Unigene33567_A;CL1201.Contig2_A;Unigene867_A;Unigene466_A;Unigene35615_A;Unigene19814_A;Unigene30040_A;Unigene20798_A;Unigene19511_A;Unigene29518_A;Unigene6723_A;CL9171.Contig3_A;Unigene11835_A;CL9171.Contig5_A;Unigene11972_A;Unigene26045_A;Unigene12765_A;CL1201.Contig3_A;Unigene23688_A;Unigene35442_A;Unigene15117_A;CL4663.Contig1_A;CL5985.Contig2_A;CL7679.Contig2_A;Unigene17174_A;…
GO:0032555	purine ribonucleotide binding	57	1238	0.00905543	0.104784	Unigene9197_A;Unigene20493_A;CL1201.Contig3_A;Unigene928_A;Unigene867_A;Unigene28056_A;CL6644.Contig3_A;CL9764.Contig1_A;Unigene11972_A;Unigene35141_A;Unigene19814_A;CL5985.Contig1_A;Unigene2581_A;Unigene30040_A;Unigene15117_A;Unigene35442_A;Unigene6723_A;Unigene507_A;CL4663.Contig1_A;CL5985.Contig2_A;Unigene13540_A;Unigene877_A;Unigene23688_A;Unigene22154_A;Unigene36761_A;Unigene27358_A;Unigene3…
GO:0001882	nucleoside binding	57	1246	0.0103146	0.107541	Unigene20798_A;Unigene5217_A;CL6644.Contig3_A;Unigene11972_A;Unigene507_A;Unigene35615_A;Unigene19814_A;Unigene877_A;Unigene13540_A;Unigene36761_A;Unigene28683_A;CL9171.Contig3_A;Unigene22154_A;Unigene30040_A;Unigene11835_A;CL7679.Contig2_A;Unigene23688_A;Unigene466_A;Unigene31873_A;Unigene19511_A;CL7679.Contig1_A;Unigene2581_A;Unigene33590_A;Unigene29518_A;Unigene26045_A;Unigene15117_A;Unigene86…
GO:0032549	ribonucleoside binding	57	1246	0.0103146	0.107541	Unigene3269_A;Unigene17174_A;Unigene14631_A;Unigene22154_A;CL5985.Contig1_A;CL6644.Contig3_A;Unigene19511_A;Unigene23688_A;Unigene20798_A;CL7679.Contig2_A;Unigene28683_A;Unigene31873_A;Unigene6723_A;CL5985.Contig2_A;Unigene22222_A;Unigene5217_A;Unigene11972_A;Unigene867_A;Unigene35615_A;Unigene30040_A;Unigene17583_A;CL9764.Contig1_A;Unigene15117_A;Unigene36761_A;CL9171.Contig5_A;Unigene877_A;Unig…
GO:0016417	S-acyltransferase activity	2	5	0.0108173	0.107541	Unigene16255_A;Unigene1424_A
GO:0032553	ribonucleotide binding	57	1252	0.0113533	0.107541	Unigene33590_A;Unigene466_A;Unigene20493_A;Unigene9197_A;Unigene22222_A;Unigene877_A;Unigene32798_A;Unigene28683_A;Unigene35615_A;CL4663.Contig1_A;CL5985.Contig1_A;Unigene3269_A;Unigene867_A;Unigene19511_A;Unigene12312_A;Unigene6723_A;Unigene29518_A;Unigene35442_A;CL7679.Contig1_A;Unigene13540_A;Unigene23725_A;CL6644.Contig3_A;CL5985.Contig2_A;Unigene5217_A;CL8792.Contig1_A;CL9764.Contig1_A;Unige…
GO:0000166	nucleotide binding	85	2006	0.011949	0.107541	Unigene13048_A;Unigene16615_A;Unigene928_A;Unigene17174_A;Unigene29518_A;Unigene32045_A;Unigene20846_A;Unigene5971_A;Unigene22154_A;Unigene32798_A;Unigene6142_A;Unigene28056_A;Unigene26045_A;Unigene4700_A;Unigene17583_A;Unigene22222_A;Unigene31713_A;Unigene3269_A;Unigene2581_A;Unigene11109_A;Unigene5051_A;Unigene2733_A;Unigene33590_A;Unigene877_A;Unigene17710_A;Unigene31793_A;CL5985.Contig1_A;Uni…
GO:1901265	nucleoside phosphate binding	85	2006	0.011949	0.107541	Unigene27358_A;CL8792.Contig1_A;Unigene5217_A;CL1201.Contig2_A;Unigene36761_A;Unigene32045_A;Unigene31713_A;Unigene30040_A;Unigene6723_A;Unigene19511_A;Unigene23688_A;Unigene28056_A;Unigene29518_A;Unigene31793_A;Unigene8782_A;Unigene23725_A;Unigene867_A;Unigene15117_A;CL4663.Contig1_A;CL9171.Contig5_A;Unigene466_A;Unigene17710_A;Unigene35739_A;Unigene35442_A;Unigene26045_A;Unigene11401_A;Unigene1…
GO:0097367	carbohydrate derivative binding	57	1265	0.0139074	0.120459	CL7679.Contig2_A;CL9171.Contig5_A;Unigene19814_A;Unigene34986_A;Unigene12312_A;Unigene32798_A;Unigene19511_A;Unigene928_A;Unigene17617_A;Unigene11972_A;CL1201.Contig3_A;Unigene28056_A;Unigene31873_A;Unigene30040_A;Unigene12765_A;Unigene23725_A;CL9764.Contig1_A;Unigene28683_A;CL8792.Contig1_A;Unigene466_A;Unigene35141_A;Unigene23688_A;Unigene3269_A;Unigene14631_A;Unigene27358_A;Unigene2581_A;Unige…
GO:0036094	small molecule binding	87	2080	0.0152238	0.120459	Unigene6142_A;Unigene23688_A;Unigene27358_A;Unigene35739_A;CL9171.Contig5_A;Unigene20493_A;Unigene30040_A;Unigene26045_A;Unigene34121_A;Unigene33590_A;Unigene877_A;Unigene20798_A;Unigene13540_A;CL1201.Contig3_A;Unigene31713_A;Unigene11835_A;CL8792.Contig1_A;Unigene11401_A;Unigene2581_A;Unigene17583_A;Unigene3269_A;Unigene17710_A;CL793.Contig4_A;Unigene35141_A;Unigene14155_A;CL7679.Contig1_A;Unige…
GO:0003989	acetyl-CoA carboxylase activity	2	6	0.015863	0.120459	CL5985.Contig1_A;CL5985.Contig2_A
GO:0004478	methionine adenosyltransferase activity	2	6	0.015863	0.120459	Unigene11109_A;Unigene2733_A
GO:0004512	inositol-3-phosphate synthase activity	2	6	0.015863	0.120459	Unigene14155_A;Unigene17843_A
GO:0016820	hydrolase activity, acting on acid anhydrides, catalyzing transmembrane movement of substances	9	120	0.021118	0.146561	Unigene35615_A;Unigene5217_A;Unigene16371_A;CL1201.Contig3_A;CL1201.Contig2_A;Unigene35796_A;Unigene20493_A;Unigene31873_A;Unigene5971_A
GO:0016421	CoA carboxylase activity	2	7	0.0217127	0.146561	CL5985.Contig1_A;CL5985.Contig2_A
GO:0016872	intramolecular lyase activity	2	7	0.0217127	0.146561	Unigene17843_A;Unigene14155_A
GO:0016885	ligase activity, forming carbon-carbon bonds	2	7	0.0217127	0.146561	CL5985.Contig2_A;CL5985.Contig1_A
GO:0005388	calcium-transporting ATPase activity	2	8	0.0283062	0.180104	CL1201.Contig2_A;CL1201.Contig3_A
GO:0051082	unfolded protein binding	7	89	0.0317662	0.180104	Unigene11835_A;CL9764.Contig1_A;CL4663.Contig1_A;CL8792.Contig1_A;Unigene32798_A;Unigene34986_A;Unigene30040_A
GO:0008233	peptidase activity	16	285	0.0340882	0.180104	Unigene17384_A;Unigene20287_A;Unigene11178_A;Unigene9218_A;Unigene31029_A;Unigene27988_A;Unigene26387_A;Unigene28535_A;Unigene21995_A;Unigene33590_A;Unigene20054_A;Unigene6845_A;Unigene22134_A;Unigene10135_A;Unigene29410_A;Unigene24954_A
GO:0004314	[acyl-carrier-protein] S-malonyltransferase activity	1	1	0.0340938	0.180104	Unigene1424_A
GO:0004822	isoleucine-tRNA ligase activity	1	1	0.0340938	0.180104	Unigene19511_A
GO:0016419	S-malonyltransferase activity	1	1	0.0340938	0.180104	Unigene1424_A
GO:0016420	malonyltransferase activity	1	1	0.0340938	0.180104	Unigene1424_A
GO:0019144	ADP-sugar diphosphatase activity	1	1	0.0340938	0.180104	CL5504.Contig1_A
GO:0051117	ATPase binding	1	1	0.0340938	0.180104	Unigene928_A
GO:0080041	ADP-ribose pyrophosphohydrolase activity	1	1	0.0340938	0.180104	CL5504.Contig1_A
GO:0008641	small protein activating enzyme activity	2	9	0.0355864	0.183989	Unigene22015_A;Unigene20054_A
GO:0043168	anion binding	62	1479	0.0414552	0.209867	Unigene867_A;Unigene34986_A;Unigene2581_A;Unigene22154_A;Unigene35141_A;Unigene12765_A;Unigene28683_A;Unigene20798_A;Unigene19814_A;Unigene22222_A;Unigene15117_A;Unigene466_A;CL8792.Contig1_A;Unigene23725_A;Unigene30404_A;Unigene14631_A;Unigene928_A;Unigene13540_A;CL7679.Contig2_A;CL6644.Contig3_A;CL1201.Contig3_A;Unigene29518_A;Unigene2733_A;Unigene30040_A;Unigene17583_A;Unigene11109_A;Unigene28…
GO:0016877	ligase activity, forming carbon-sulfur bonds	3	24	0.0467597	0.23189	Unigene22015_A;Unigene6142_A;Unigene20054_A
GO:0004175	endopeptidase activity	10	166	0.057167	0.277832	Unigene24954_A;Unigene22134_A;Unigene11178_A;Unigene21995_A;Unigene27988_A;Unigene28535_A;Unigene10135_A;Unigene9218_A;Unigene17384_A;Unigene20287_A

## Sheet: profile 20
Biological process
GO ID	Description	GeneRatio (71)	BgRatio (6438)	pvalue	fdr	geneID
GO:0006334	nucleosome assembly	5	53	0.000269194	0.0218541	CL9861.Contig2_A;CL675.Contig6_A;CL9861.Contig3_A;Unigene1937_A;CL675.Contig5_A
GO:0031497	chromatin assembly	5	54	0.000294142	0.0218541	CL675.Contig6_A;CL9861.Contig2_A;CL9861.Contig3_A;CL675.Contig5_A;Unigene1937_A
GO:0060359	response to ammonium ion	2	4	0.000709325	0.0388355	CL8774.Contig2_A;Unigene19835_A
GO:0071103	DNA conformation change	5	71	0.00104764	0.050985	CL9861.Contig2_A;CL675.Contig6_A;CL9861.Contig3_A;Unigene1937_A;CL675.Contig5_A
GO:0019853	L-ascorbic acid biosynthetic process	2	6	0.0017481	0.0696063	Unigene19835_A;CL8774.Contig2_A
GO:0009617	response to bacterium	7	169	0.00245505	0.0896092	CL9861.Contig3_A;CL9861.Contig2_A;Unigene19835_A;Unigene12325_A;CL6930.Contig1_A;CL9046.Contig1_A;CL8774.Contig2_A
GO:0006325	chromatin organization	5	92	0.0033103	0.109781	CL675.Contig5_A;CL9861.Contig2_A;CL9861.Contig3_A;Unigene1937_A;CL675.Contig6_A
GO:0048768	root hair cell tip growth	2	10	0.00509662	0.109781	CL414.Contig5_A;CL414.Contig3_A
GO:0006461	protein complex assembly	6	149	0.00577575	0.109781	CL572.Contig4_A;CL9861.Contig3_A;Unigene1937_A;CL675.Contig5_A;CL675.Contig6_A;CL9861.Contig2_A
GO:0043207	response to external biotic stimulus	8	249	0.00578402	0.109781	CL6930.Contig1_A;CL4498.Contig2_A;Unigene12325_A;CL9861.Contig3_A;Unigene19835_A;CL9046.Contig1_A;CL9861.Contig2_A;CL8774.Contig2_A
GO:0051707	response to other organism	8	249	0.00578402	0.109781	CL9861.Contig3_A;CL9861.Contig2_A;CL4498.Contig2_A;Unigene12325_A;CL9046.Contig1_A;Unigene19835_A;CL8774.Contig2_A;CL6930.Contig1_A
GO:0009651	response to salt stress	8	250	0.00592318	0.109781	CL414.Contig5_A;CL6930.Contig1_A;CL9046.Contig1_A;Unigene12325_A;CL8774.Contig2_A;CL3823.Contig2_A;Unigene19835_A;CL414.Contig3_A
GO:0070271	protein complex biogenesis	6	150	0.00596487	0.109781	CL572.Contig4_A;CL9861.Contig3_A;CL675.Contig6_A;Unigene1937_A;CL9861.Contig2_A;CL675.Contig5_A
GO:0009735	response to cytokinin	2	11	0.00618496	0.109781	CL414.Contig3_A;CL414.Contig5_A
GO:0009607	response to biotic stimulus	8	252	0.00620918	0.109781	Unigene19835_A;CL4498.Contig2_A;CL6930.Contig1_A;CL9046.Contig1_A;CL8774.Contig2_A;CL9861.Contig3_A;CL9861.Contig2_A;Unigene12325_A
GO:0010114	response to red light	3	35	0.00653443	0.109781	CL414.Contig3_A;CL9541.Contig8_A;CL414.Contig5_A
GO:0022607	cellular component assembly	7	203	0.00673176	0.109781	CL9861.Contig2_A;CL9861.Contig3_A;Unigene1937_A;CL703.Contig1_A;CL675.Contig5_A;CL675.Contig6_A;CL572.Contig4_A
GO:0008610	lipid biosynthetic process	6	154	0.00676693	0.109781	CL9659.Contig4_A;CL9659.Contig5_A;CL5576.Contig4_A;CL9659.Contig3_A;CL9046.Contig1_A;Unigene6332_A
GO:0009292	genetic transfer	2	12	0.00736928	0.109781	CL9861.Contig2_A;CL9861.Contig3_A
GO:0009294	DNA mediated transformation	2	12	0.00736928	0.109781	CL9861.Contig3_A;CL9861.Contig2_A
GO:0051276	chromosome organization	5	112	0.00762348	0.109781	CL9861.Contig2_A;CL9861.Contig3_A;Unigene1937_A;CL675.Contig6_A;CL675.Contig5_A
GO:0034622	cellular macromolecular complex assembly	6	158	0.00764491	0.109781	CL675.Contig6_A;Unigene1937_A;CL572.Contig4_A;CL675.Contig5_A;CL9861.Contig2_A;CL9861.Contig3_A
GO:0010193	response to ozone	2	13	0.00864739	0.109781	CL8774.Contig2_A;Unigene19835_A
GO:0048767	root hair elongation	2	13	0.00864739	0.109781	CL414.Contig5_A;CL414.Contig3_A
GO:0080147	root hair cell development	2	13	0.00864739	0.109781	CL414.Contig5_A;CL414.Contig3_A
GO:0006970	response to osmotic stress	8	269	0.00908636	0.109781	Unigene19835_A;CL9046.Contig1_A;CL8774.Contig2_A;CL414.Contig5_A;CL6930.Contig1_A;CL3823.Contig2_A;Unigene12325_A;CL414.Contig3_A
GO:0010218	response to far red light	3	40	0.00948484	0.109781	CL414.Contig5_A;CL9541.Contig8_A;CL414.Contig3_A
GO:0006996	organelle organization	8	272	0.00968369	0.109781	CL6912.Contig2_A;CL9861.Contig2_A;CL572.Contig4_A;Unigene1937_A;Unigene12325_A;CL9861.Contig3_A;CL675.Contig6_A;CL675.Contig5_A
GO:0065003	macromolecular complex assembly	6	167	0.00991802	0.109781	CL675.Contig6_A;CL572.Contig4_A;Unigene1937_A;CL9861.Contig2_A;CL9861.Contig3_A;CL675.Contig5_A
GO:0048469	cell maturation	2	14	0.0100171	0.109781	CL414.Contig5_A;CL414.Contig3_A
GO:0048764	trichoblast maturation	2	14	0.0100171	0.109781	CL414.Contig5_A;CL414.Contig3_A
GO:0048765	root hair cell differentiation	2	14	0.0100171	0.109781	CL414.Contig3_A;CL414.Contig5_A
GO:0040034	regulation of development, heterochronic	1	1	0.0110283	0.109781	Unigene7504_A
GO:0045596	negative regulation of cell differentiation	1	1	0.0110283	0.109781	Unigene7504_A
GO:0048496	maintenance of organ identity	1	1	0.0110283	0.109781	Unigene7504_A
GO:0048497	maintenance of floral organ identity	1	1	0.0110283	0.109781	Unigene7504_A
GO:0048506	regulation of timing of meristematic phase transition	1	1	0.0110283	0.109781	Unigene7504_A
GO:0048510	regulation of timing of transition from vegetative to reproductive phase	1	1	0.0110283	0.109781	Unigene7504_A
GO:0010054	trichoblast differentiation	2	15	0.0114764	0.11019	CL414.Contig3_A;CL414.Contig5_A
GO:0009644	response to high light intensity	3	43	0.0115725	0.11019	CL414.Contig5_A;CL414.Contig3_A;CL6912.Contig2_A
GO:0071822	protein complex subunit organization	6	174	0.0119932	0.111767	CL9861.Contig3_A;CL572.Contig4_A;CL675.Contig6_A;CL675.Contig5_A;Unigene1937_A;CL9861.Contig2_A
GO:0009642	response to light intensity	3	46	0.0139049	0.1243	CL414.Contig5_A;CL414.Contig3_A;CL6912.Contig2_A
GO:0044085	cellular component biogenesis	8	290	0.0139057	0.1243	CL9861.Contig2_A;Unigene1937_A;CL675.Contig5_A;Unigene12325_A;CL703.Contig1_A;CL572.Contig4_A;CL9861.Contig3_A;CL675.Contig6_A
GO:0051704	multi-organism process	8	293	0.0147234	0.128977	CL8774.Contig2_A;CL9861.Contig3_A;CL9046.Contig1_A;Unigene19835_A;CL6930.Contig1_A;CL4498.Contig2_A;Unigene12325_A;CL9861.Contig2_A
GO:0006812	cation transport	6	186	0.0162373	0.13529	CL602.Contig3_A;CL4498.Contig2_A;CL602.Contig5_A;Unigene12325_A;CL1435.Contig1_A;Unigene8910_A
GO:0021700	developmental maturation	2	18	0.0163707	0.13529	CL414.Contig3_A;CL414.Contig5_A
GO:0044764	multi-organism cellular process	2	18	0.0163707	0.13529	CL9861.Contig3_A;CL9861.Contig2_A
GO:0048580	regulation of post-embryonic development	3	50	0.0174019	0.141149	CL36.Contig2_A;CL9046.Contig1_A;Unigene7504_A
GO:0042742	defense response to bacterium	5	140	0.0187126	0.146451	CL8774.Contig2_A;Unigene19835_A;CL9046.Contig1_A;Unigene12325_A;CL6930.Contig1_A
GO:0016043	cellular component organization	11	495	0.0187243	0.146451	CL675.Contig6_A;CL9861.Contig2_A;CL675.Contig5_A;CL6912.Contig2_A;Unigene12325_A;CL414.Contig3_A;CL572.Contig4_A;CL703.Contig1_A;Unigene1937_A;CL9861.Contig3_A;CL414.Contig5_A
GO:0006811	ion transport	7	250	0.0196247	0.1508	Unigene8910_A;CL4498.Contig2_A;Unigene3425_A;CL1435.Contig1_A;Unigene12325_A;CL602.Contig3_A;CL602.Contig5_A
GO:0009605	response to external stimulus	8	310	0.0200369	0.151313	CL9046.Contig1_A;CL9861.Contig3_A;CL4498.Contig2_A;CL6930.Contig1_A;CL8774.Contig2_A;Unigene12325_A;CL9861.Contig2_A;Unigene19835_A
GO:0005996	monosaccharide metabolic process	3	55	0.0224035	0.166318	Unigene19835_A;CL8774.Contig2_A;CL1034.Contig1_A
GO:0009932	cell tip growth	2	22	0.0240271	0.16974	CL414.Contig3_A;CL414.Contig5_A
GO:0010053	root epidermal cell differentiation	2	22	0.0240271	0.16974	CL414.Contig3_A;CL414.Contig5_A
GO:0090627	plant epidermal cell differentiation	2	22	0.0240271	0.16974	CL414.Contig3_A;CL414.Contig5_A
GO:0046364	monosaccharide biosynthetic process	2	23	0.0261304	0.17883	Unigene19835_A;CL8774.Contig2_A
GO:0048588	developmental cell growth	2	23	0.0261304	0.17883	CL414.Contig5_A;CL414.Contig3_A
GO:2000026	regulation of multicellular organismal development	3	60	0.0281094	0.187846	CL9046.Contig1_A;Unigene7504_A;CL36.Contig2_A
GO:0005985	sucrose metabolic process	2	24	0.0283055	0.187846	Unigene5818_A;CL9046.Contig1_A
GO:0006000	fructose metabolic process	1	3	0.0327263	0.204773	CL1034.Contig1_A
GO:0006003	fructose 2,6-bisphosphate metabolic process	1	3	0.0327263	0.204773	CL1034.Contig1_A
GO:0019628	urate catabolic process	1	3	0.0327263	0.204773	CL1950.Contig1_A
GO:0046415	urate metabolic process	1	3	0.0327263	0.204773	CL1950.Contig1_A
GO:0042364	water-soluble vitamin biosynthetic process	2	28	0.0376903	0.231812	CL8774.Contig2_A;Unigene19835_A
GO:0043933	macromolecular complex subunit organization	6	230	0.040502	0.231812	Unigene1937_A;CL675.Contig6_A;CL675.Contig5_A;CL9861.Contig3_A;CL572.Contig4_A;CL9861.Contig2_A
GO:0009639	response to red or far red light	3	70	0.0416172	0.231812	CL414.Contig5_A;CL414.Contig3_A;CL9541.Contig8_A
GO:0051239	regulation of multicellular organismal process	3	70	0.0416172	0.231812	CL36.Contig2_A;Unigene7504_A;CL9046.Contig1_A
GO:0010304	PSII associated light-harvesting complex II catabolic process	1	4	0.0433986	0.231812	CL6912.Contig2_A
GO:0015691	cadmium ion transport	1	4	0.0433986	0.231812	Unigene8910_A
GO:0031023	microtubule organizing center organization	1	4	0.0433986	0.231812	CL572.Contig4_A
GO:0045165	cell fate commitment	1	4	0.0433986	0.231812	CL8818.Contig2_A
GO:0051297	centrosome organization	1	4	0.0433986	0.231812	CL572.Contig4_A
GO:0070574	cadmium ion transmembrane transport	1	4	0.0433986	0.231812	Unigene8910_A
GO:0071585	detoxification of cadmium ion	1	4	0.0433986	0.231812	Unigene8910_A
GO:1990170	stress response to cadmium ion	1	4	0.0433986	0.231812	Unigene8910_A
GO:0030244	cellulose biosynthetic process	2	31	0.0453993	0.239347	Unigene19835_A;CL8774.Contig2_A
GO:0071840	cellular component organization or biogenesis	11	571	0.0467844	0.239347	CL703.Contig1_A;Unigene1937_A;CL9861.Contig3_A;CL572.Contig4_A;Unigene12325_A;CL9861.Contig2_A;CL6912.Contig2_A;CL414.Contig5_A;CL414.Contig3_A;CL675.Contig6_A;CL675.Contig5_A
GO:0098542	defense response to other organism	5	180	0.0478039	0.239347	CL8774.Contig2_A;Unigene12325_A;CL9046.Contig1_A;CL6930.Contig1_A;Unigene19835_A
GO:0006767	water-soluble vitamin metabolic process	2	32	0.0480879	0.239347	Unigene19835_A;CL8774.Contig2_A
GO:0009110	vitamin biosynthetic process	2	32	0.0480879	0.239347	CL8774.Contig2_A;Unigene19835_A
GO:1901698	response to nitrogen compound	2	32	0.0480879	0.239347	Unigene19835_A;CL8774.Contig2_A
GO:0044723	single-organism carbohydrate metabolic process	6	241	0.0489679	0.2406	Unigene19835_A;CL9046.Contig1_A;Unigene5818_A;CL4398.Contig1_A;CL8774.Contig2_A;CL1034.Contig1_A
GO:0051274	beta-glucan biosynthetic process	2	33	0.0508334	0.2406	Unigene19835_A;CL8774.Contig2_A
GO:0000904	cell morphogenesis involved in differentiation	2	34	0.0536341	0.2406	CL414.Contig3_A;CL414.Contig5_A
GO:0010015	root morphogenesis	2	34	0.0536341	0.2406	CL414.Contig5_A;CL414.Contig3_A
GO:0008544	epidermis development	1	5	0.0539549	0.2406	CL8818.Contig2_A
GO:0009913	epidermal cell differentiation	1	5	0.0539549	0.2406	CL8818.Contig2_A
GO:0030855	epithelial cell differentiation	1	5	0.0539549	0.2406	CL8818.Contig2_A
GO:0060429	epithelium development	1	5	0.0539549	0.2406	CL8818.Contig2_A
GO:0061687	detoxification of inorganic compound	1	5	0.0539549	0.2406	Unigene8910_A
GO:0097501	stress response to metal ion	1	5	0.0539549	0.2406	Unigene8910_A
GO:0050793	regulation of developmental process	3	78	0.0543821	0.2406	Unigene7504_A;CL9046.Contig1_A;CL36.Contig2_A
GO:0009416	response to light stimulus	5	190	0.0578112	0.251835	CL8818.Contig2_A;CL9541.Contig8_A;CL414.Contig3_A;CL414.Contig5_A;CL6912.Contig2_A
GO:0006629	lipid metabolic process	6	252	0.0584619	0.251835	CL9046.Contig1_A;CL9659.Contig5_A;Unigene6332_A;CL5576.Contig4_A;CL9659.Contig3_A;CL9659.Contig4_A
GO:0009314	response to radiation	5	191	0.0588739	0.251835	CL8818.Contig2_A;CL9541.Contig8_A;CL414.Contig5_A;CL414.Contig3_A;CL6912.Contig2_A
cellular component
GO ID	Description	GeneRatio (42)	BgRatio (5006)	pvalue	fdr	geneID
GO:0000786	nucleosome	5	47	3.84928e-05	0.00152396	CL9861.Contig2_A;CL675.Contig6_A;CL675.Contig5_A;Unigene1937_A;CL9861.Contig3_A
GO:0044815	DNA packaging complex	5	49	4.72636e-05	0.00152396	CL675.Contig5_A;CL9861.Contig2_A;CL9861.Contig3_A;CL675.Contig6_A;Unigene1937_A
GO:0000785	chromatin	5	50	5.21915e-05	0.00152396	CL675.Contig6_A;CL9861.Contig2_A;CL675.Contig5_A;CL9861.Contig3_A;Unigene1937_A
GO:0032993	protein-DNA complex	5	51	5.75079e-05	0.00152396	CL9861.Contig3_A;Unigene1937_A;CL675.Contig5_A;CL675.Contig6_A;CL9861.Contig2_A
GO:0044427	chromosomal part	5	65	0.000185453	0.00393161	CL9861.Contig3_A;CL675.Contig6_A;CL675.Contig5_A;CL9861.Contig2_A;Unigene1937_A
GO:0005694	chromosome	5	86	0.000686805	0.0121336	CL675.Contig5_A;CL9861.Contig2_A;CL9861.Contig3_A;Unigene1937_A;CL675.Contig6_A
GO:0000242	pericentriolar material	1	4	0.0331495	0.391062	CL572.Contig4_A
GO:0005813	centrosome	1	4	0.0331495	0.391062	CL572.Contig4_A
GO:0044450	microtubule organizing center part	1	5	0.0412678	0.391062	CL572.Contig4_A
GO:0005774	vacuolar membrane	2	43	0.0499693	0.391062	Unigene8910_A;Unigene12325_A
GO:0009535	chloroplast thylakoid membrane	4	168	0.0509433	0.391062	CL1954.Contig1_A;CL6912.Contig2_A;CL6132.Contig2_A;CL9541.Contig8_A
GO:0055035	plastid thylakoid membrane	4	168	0.0509433	0.391062	CL6912.Contig2_A;CL9541.Contig8_A;CL6132.Contig2_A;CL1954.Contig1_A
GO:0044437	vacuolar part	2	46	0.0563837	0.391062	Unigene12325_A;Unigene8910_A
GO:0009706	chloroplast inner membrane	1	7	0.0573053	0.391062	CL6132.Contig2_A
molecular function
GO ID	Description	GeneRatio (107)	BgRatio (7802)	pvalue	fdr	geneID
GO:0046982	protein heterodimerization activity	5	53	0.000751253	0.0829097	CL675.Contig5_A;CL675.Contig6_A;Unigene1937_A;CL9861.Contig2_A;CL9861.Contig3_A
GO:0004475	mannose-1-phosphate guanylyltransferase activity	2	4	0.00109814	0.0829097	Unigene19835_A;CL8774.Contig2_A
GO:0008905	mannose-phosphate guanylyltransferase activity	2	5	0.00181385	0.0912969	CL8774.Contig2_A;Unigene19835_A
GO:0070568	guanylyltransferase activity	2	7	0.00374126	0.141233	Unigene19835_A;CL8774.Contig2_A
GO:0016746	transferase activity, transferring acyl groups	5	123	0.0266732	0.415254	CL9659.Contig4_A;CL5576.Contig4_A;Unigene6332_A;CL9659.Contig5_A;CL9659.Contig3_A
GO:0004021	L-alanine:2-oxoglutarate aminotransferase activity	1	2	0.0272425	0.415254	CL6186.Contig1_A
GO:0004360	glutamine-fructose-6-phosphate transaminase (isomerizing) activity	1	2	0.0272425	0.415254	CL4398.Contig1_A
GO:0047635	alanine-oxo-acid transaminase activity	1	2	0.0272425	0.415254	CL6186.Contig1_A
GO:0070548	L-glutamine aminotransferase activity	1	2	0.0272425	0.415254	CL4398.Contig1_A
GO:0046983	protein dimerization activity	5	124	0.0275002	0.415254	CL675.Contig5_A;CL9861.Contig2_A;Unigene1937_A;CL675.Contig6_A;CL9861.Contig3_A
GO:0003873	6-phosphofructo-2-kinase activity	1	3	0.0405867	0.437757	CL1034.Contig1_A
GO:0004331	fructose-2,6-bisphosphate 2-phosphatase activity	1	3	0.0405867	0.437757	CL1034.Contig1_A
GO:0004846	urate oxidase activity	1	3	0.0405867	0.437757	CL1950.Contig1_A
GO:0016663	oxidoreductase activity, acting on other nitrogenous compounds as donors, oxygen as acceptor	1	3	0.0405867	0.437757	CL1950.Contig1_A
GO:0016614	oxidoreductase activity, acting on CH-OH group of donors	5	143	0.0463769	0.466861	CL6930.Contig1_A;CL228.Contig2_A;CL2262.Contig3_A;CL8918.Contig2_A;CL2262.Contig4_A
GO:0016772	transferase activity, transferring phosphorus-containing groups	19	956	0.0600619	0.55982	Unigene6007_A;CL9046.Contig1_A;CL9170.Contig2_A;CL1607.Contig4_A;Unigene7138_A;CL2256.Contig2_A;CL1034.Contig1_A;CL516.Contig1_A;CL8457.Contig2_A;CL6797.Contig2_A;Unigene787_A;CL8774.Contig2_A;Unigene19835_A;Unigene10168_A;CL2378.Contig3_A;CL548.Contig11_A;Unigene3562_A;CL5375.Contig1_A;Unigene2724_A
GO:0015116	sulfate transmembrane transporter activity	1	5	0.0667336	0.55982	Unigene3425_A
GO:1901682	sulfur compound transmembrane transporter activity	1	5	0.0667336	0.55982	Unigene3425_A
GO:0003951	NAD+ kinase activity	1	6	0.079541	0.590111	CL6797.Contig2_A
GO:0048529	magnesium-protoporphyrin IX monomethyl ester (oxidative) cyclase activity	1	6	0.079541	0.590111	CL6132.Contig2_A
GO:0016740	transferase activity	30	1714	0.0820685	0.590111	Unigene5818_A;CL9659.Contig5_A;CL2256.Contig2_A;CL6797.Contig2_A;CL6186.Contig1_A;Unigene3562_A;Unigene6007_A;Unigene787_A;CL3078.Contig1_A;Unigene10168_A;CL3078.Contig2_A;CL8457.Contig2_A;CL9659.Contig4_A;CL9170.Contig2_A;CL5576.Contig4_A;CL4398.Contig1_A;CL516.Contig1_A;CL1034.Contig1_A;CL9659.Contig3_A;CL5375.Contig1_A;CL8774.Contig2_A;CL9046.Contig1_A;Unigene19835_A;CL548.Contig11_A;Unigene63…
GO:0008483	transaminase activity	2	37	0.0910473	0.597745	CL6186.Contig1_A;CL4398.Contig1_A
GO:0016769	transferase activity, transferring nitrogenous groups	2	37	0.0910473	0.597745	CL6186.Contig1_A;CL4398.Contig1_A

## Sheet: profile 22
Biological process
GO ID	Description	GeneRatio (89)	BgRatio (6438)	pvalue	fdr	geneID
GO:0006071	glycerol metabolic process	2	2	0.00018899	0.0345851	CL6584.Contig1_A;CL6584.Contig2_A
GO:0019400	alditol metabolic process	2	2	0.00018899	0.0345851	CL6584.Contig1_A;CL6584.Contig2_A
GO:0019751	polyol metabolic process	2	8	0.00501265	0.361403	CL6584.Contig1_A;CL6584.Contig2_A
GO:0016310	phosphorylation	16	577	0.00510964	0.361403	CL9552.Contig1_A;CL2549.Contig2_A;CL6390.Contig2_A;CL1456.Contig1_A;CL10.Contig1_A;Unigene10897_A;CL516.Contig2_A;Unigene4997_A;CL2378.Contig2_A;CL1053.Contig5_A;CL516.Contig5_A;Unigene28407_A;Unigene7981_A;CL2438.Contig1_A;Unigene5004_A;CL6987.Contig2_A
GO:0009086	methionine biosynthetic process	3	28	0.00651712	0.361403	CL2609.Contig1_A;CL238.Contig1_A;Unigene31348_A
GO:0006790	sulfur compound metabolic process	6	124	0.00714656	0.361403	CL2609.Contig1_A;CL967.Contig3_A;CL4534.Contig1_A;CL238.Contig1_A;Unigene2278_A;Unigene31348_A
GO:0000096	sulfur amino acid metabolic process	4	58	0.00820357	0.361403	CL238.Contig1_A;CL2609.Contig1_A;Unigene2278_A;Unigene31348_A
GO:0006555	methionine metabolic process	3	32	0.00948335	0.361403	Unigene31348_A;CL238.Contig1_A;CL2609.Contig1_A
GO:0071265	L-methionine biosynthetic process	2	11	0.00958436	0.361403	Unigene31348_A;CL2609.Contig1_A
GO:0009072	aromatic amino acid family metabolic process	3	33	0.0103289	0.361403	CL5285.Contig2_A;Unigene5226_A;CL5285.Contig1_A
GO:0001887	selenium compound metabolic process	1	1	0.0138242	0.361403	Unigene2278_A
GO:0018282	metal incorporation into metallo-sulfur cluster	1	1	0.0138242	0.361403	Unigene2278_A
GO:0018283	iron incorporation into metallo-sulfur cluster	1	1	0.0138242	0.361403	Unigene2278_A
GO:0043335	protein unfolding	1	1	0.0138242	0.361403	CL9329.Contig2_A
GO:0006094	gluconeogenesis	2	15	0.0176537	0.43075	CL6584.Contig1_A;CL6584.Contig2_A
GO:0019319	hexose biosynthetic process	2	18	0.0250446	0.528954	CL6584.Contig1_A;CL6584.Contig2_A
GO:0009067	aspartate family amino acid biosynthetic process	3	47	0.02674	0.528954	CL2609.Contig1_A;Unigene31348_A;CL238.Contig1_A
GO:0016559	peroxisome fission	1	2	0.0274593	0.528954	CL5948.Contig1_A
GO:0043547	positive regulation of GTPase activity	1	2	0.0274593	0.528954	CL4016.Contig1_A
GO:0000097	sulfur amino acid biosynthetic process	3	49	0.0297927	0.545206	Unigene31348_A;CL238.Contig1_A;CL2609.Contig1_A
GO:0009066	aspartate family amino acid metabolic process	3	53	0.0364268	0.548343	CL2609.Contig1_A;Unigene31348_A;CL238.Contig1_A
GO:0046364	monosaccharide biosynthetic process	2	23	0.0396148	0.548343	CL6584.Contig1_A;CL6584.Contig2_A
GO:0036092	phosphatidylinositol-3-phosphate biosynthetic process	1	3	0.0409081	0.548343	CL10.Contig1_A
GO:0051345	positive regulation of hydrolase activity	1	3	0.0409081	0.548343	CL4016.Contig1_A
GO:0044272	sulfur compound biosynthetic process	4	101	0.0506293	0.548343	Unigene31348_A;CL238.Contig1_A;CL2609.Contig1_A;CL967.Contig3_A
GO:0006793	phosphorus metabolic process	18	877	0.0525876	0.548343	CL1053.Contig5_A;Unigene28407_A;CL2549.Contig2_A;Unigene7981_A;CL967.Contig3_A;CL2438.Contig1_A;Unigene4997_A;CL6987.Contig2_A;CL9552.Contig1_A;Unigene10897_A;CL1456.Contig1_A;CL516.Contig5_A;CL6390.Contig2_A;CL10.Contig1_A;CL2378.Contig2_A;CL516.Contig2_A;Unigene5004_A;CL6829.Contig1_A
GO:0006446	regulation of translational initiation	1	4	0.0541729	0.548343	Unigene31348_A
GO:0006661	phosphatidylinositol biosynthetic process	1	4	0.0541729	0.548343	CL10.Contig1_A
GO:0048015	phosphatidylinositol-mediated signaling	1	4	0.0541729	0.548343	CL10.Contig1_A
GO:0048017	inositol lipid-mediated signaling	1	4	0.0541729	0.548343	CL10.Contig1_A
GO:0071266	'de novo' L-methionine biosynthetic process	1	4	0.0541729	0.548343	CL2609.Contig1_A
cellular component
GO ID	Description	GeneRatio (34)	BgRatio (5006)	pvalue	fdr	geneID
GO:0005779	integral component of peroxisomal membrane	1	3	0.0202415	0.287265	CL5948.Contig1_A
GO:0031231	intrinsic component of peroxisomal membrane	1	3	0.0202415	0.287265	CL5948.Contig1_A
GO:0005851	eukaryotic translation initiation factor 2B complex	1	4	0.0268999	0.287265	Unigene31348_A
GO:0005778	peroxisomal membrane	1	5	0.0335143	0.287265	CL5948.Contig1_A
GO:0031903	microbody membrane	1	5	0.0335143	0.287265	CL5948.Contig1_A
GO:0044438	microbody part	1	5	0.0335143	0.287265	CL5948.Contig1_A
GO:0044439	peroxisomal part	1	5	0.0335143	0.287265	CL5948.Contig1_A
GO:0005945	6-phosphofructokinase complex	1	6	0.0400851	0.300638	CL1053.Contig5_A
molecular function
GO ID	Description	GeneRatio (120)	BgRatio (7802)	pvalue	fdr	geneID
GO:0016772	transferase activity, transferring phosphorus-containing groups	30	956	8.4301e-05	0.0161858	CL9552.Contig1_A;CL1456.Contig1_A;Unigene28407_A;Unigene5004_A;Unigene18807_A;Unigene3604_A;CL2378.Contig2_A;CL1053.Contig5_A;Unigene10903_A;Unigene9051_A;CL6829.Contig1_A;CL516.Contig5_A;Unigene7981_A;CL577.Contig1_A;CL3733.Contig4_A;CL516.Contig2_A;CL6390.Contig2_A;CL6987.Contig2_A;Unigene9857_A;CL843.Contig1_A;Unigene9293_A;Unigene5409_A;Unigene3407_A;Unigene431_A;Unigene10897_A;CL2549.Contig2…
GO:0016714	oxidoreductase activity, acting on paired donors, with incorporation or reduction of molecular oxygen, reduced pteridine as one donor, and incorporation of one atom of oxygen	2	2	0.000234624	0.0225239	CL5285.Contig2_A;CL5285.Contig1_A
GO:0016301	kinase activity	22	656	0.000365099	0.0233663	Unigene9293_A;CL9552.Contig1_A;Unigene7981_A;CL6390.Contig2_A;Unigene5409_A;Unigene4997_A;CL10.Contig1_A;CL2438.Contig1_A;Unigene9051_A;CL6987.Contig2_A;CL516.Contig2_A;CL2378.Contig2_A;Unigene3604_A;Unigene10903_A;CL577.Contig1_A;CL1053.Contig5_A;CL516.Contig5_A;CL1456.Contig1_A;Unigene10897_A;Unigene3407_A;CL2549.Contig2_A;Unigene28407_A
GO:0016773	phosphotransferase activity, alcohol group as acceptor	17	473	0.000857769	0.0411729	Unigene3407_A;Unigene28407_A;CL1456.Contig1_A;Unigene10903_A;CL1053.Contig5_A;Unigene10897_A;Unigene4997_A;Unigene7981_A;CL2438.Contig1_A;CL10.Contig1_A;CL9552.Contig1_A;CL516.Contig2_A;CL6987.Contig2_A;CL516.Contig5_A;CL2549.Contig2_A;Unigene5004_A;CL6390.Contig2_A

## Sheet: profile 23
Biological process
GO ID	Description	GeneRatio (389)	BgRatio (6438)	pvalue	fdr	geneID
GO:0008152	metabolic process	317	4441	6.51766e-09	6.21785e-06	Unigene4932_A;Unigene5468_A;CL1194.Contig2_A;CL23.Contig2_A;Unigene30715_A;CL6458.Contig2_A;CL2062.Contig2_A;Unigene27770_A;CL489.Contig1_A;CL8447.Contig1_A;CL2779.Contig1_A;CL3355.Contig3_A;CL240.Contig1_A;CL646.Contig1_A;Unigene10986_A;CL3576.Contig2_A;CL9819.Contig4_A;Unigene27100_A;CL915.Contig5_A;Unigene5358_A;CL7914.Contig3_A;Unigene7019_A;Unigene19608_A;CL8065.Contig2_A;Unigene3837_A;CL567…
GO:0009058	biosynthetic process	136	1641	1.15066e-05	0.00548863	CL703.Contig7_A;Unigene4932_A;Unigene15942_A;CL3246.Contig2_A;CL489.Contig1_A;CL3636.Contig2_A;Unigene30715_A;CL6597.Contig2_A;CL1194.Contig2_A;CL646.Contig1_A;CL1868.Contig2_A;CL7914.Contig3_A;CL4490.Contig3_A;CL2061.Contig1_A;CL6797.Contig1_A;Unigene29122_A;CL654.Contig2_A;CL2187.Contig1_A;CL703.Contig2_A;Unigene30333_A;CL8240.Contig2_A;Unigene28421_A;Unigene7582_A;CL8222.Contig1_A;CL3579.Conti…
GO:0008299	isoprenoid biosynthetic process	12	49	2.39109e-05	0.00645283	CL7245.Contig1_A;Unigene27770_A;Unigene29122_A;Unigene7019_A;CL6996.Contig1_A;Unigene30715_A;Unigene25856_A;Unigene27749_A;CL2187.Contig2_A;CL2187.Contig1_A;CL6119.Contig1_A;CL7714.Contig2_A
GO:0044249	cellular biosynthetic process	123	1482	3.67239e-05	0.00645283	Unigene27236_A;Unigene16120_A;Unigene10366_A;Unigene27749_A;CL681.Contig1_A;Unigene17245_A;CL2271.Contig1_A;CL1868.Contig2_A;CL72.Contig1_A;CL3900.Contig1_A;CL64.Contig3_A;Unigene2158_A;Unigene4467_A;CL484.Contig2_A;CL6119.Contig1_A;CL5188.Contig1_A;CL915.Contig5_A;CL4071.Contig2_A;Unigene3581_A;CL160.Contig21_A;Unigene30270_A;Unigene14937_A;CL2062.Contig2_A;CL5319.Contig1_A;CL7905.Contig2_A;CL48…
GO:0006721	terpenoid metabolic process	10	37	4.60815e-05	0.00645283	CL6119.Contig1_A;Unigene27749_A;Unigene30715_A;Unigene25856_A;CL7245.Contig1_A;Unigene29122_A;CL2187.Contig1_A;Unigene7019_A;CL2187.Contig2_A;CL7714.Contig2_A
GO:1901576	organic substance biosynthetic process	125	1521	4.9512e-05	0.00645283	Unigene27770_A;Unigene5043_A;Unigene9055_A;CL5081.Contig2_A;CL5188.Contig1_A;Unigene10366_A;CL2937.Contig1_A;CL6597.Contig1_A;CL5319.Contig1_A;CL7245.Contig1_A;CL484.Contig1_A;CL2937.Contig4_A;Unigene4932_A;CL3187.Contig2_A;CL3613.Contig2_A;Unigene32958_A;CL2364.Contig3_A;Unigene34246_A;Unigene2980_A;CL8781.Contig1_A;Unigene30333_A;Unigene37390_A;CL3246.Contig2_A;CL654.Contig2_A;CL6597.Contig2_A;…
GO:0016109	tetraterpenoid biosynthetic process	7	19	7.44038e-05	0.00645283	Unigene25856_A;Unigene29122_A;CL2187.Contig2_A;CL7245.Contig1_A;CL2187.Contig1_A;CL6119.Contig1_A;CL7714.Contig2_A
GO:0016117	carotenoid biosynthetic process	7	19	7.44038e-05	0.00645283	Unigene25856_A;CL7714.Contig2_A;CL7245.Contig1_A;CL6119.Contig1_A;Unigene29122_A;CL2187.Contig2_A;CL2187.Contig1_A
GO:0006732	coenzyme metabolic process	26	195	0.000102079	0.0075497	CL4152.Contig1_A;CL8623.Contig1_A;CL1053.Contig4_A;CL1053.Contig3_A;CL1835.Contig2_A;CL1053.Contig7_A;Unigene27236_A;CL2415.Contig2_A;Unigene4932_A;CL2016.Contig2_A;Unigene27100_A;CL6797.Contig3_A;CL3246.Contig2_A;CL207.Contig3_A;Unigene18893_A;CL6797.Contig1_A;Unigene4467_A;CL5319.Contig1_A;CL5188.Contig2_A;CL7593.Contig2_A;CL5188.Contig1_A;Unigene2593_A;CL7593.Contig3_A;Unigene15942_A;CL4152.Co…
GO:0016114	terpenoid biosynthetic process	9	33	0.000102878	0.0075497	Unigene25856_A;Unigene27749_A;CL7245.Contig1_A;CL6119.Contig1_A;Unigene29122_A;CL2187.Contig1_A;Unigene7019_A;CL7714.Contig2_A;CL2187.Contig2_A
GO:0008610	lipid biosynthetic process	22	154	0.000126503	0.00843677	Unigene29122_A;CL2061.Contig1_A;CL2271.Contig1_A;CL7245.Contig1_A;Unigene25856_A;Unigene27770_A;Unigene30715_A;Unigene4932_A;CL7714.Contig2_A;CL1868.Contig2_A;CL8406.Contig2_A;CL6119.Contig1_A;CL2187.Contig1_A;Unigene7019_A;CL8406.Contig1_A;CL2187.Contig2_A;Unigene27749_A;Unigene2593_A;CL6996.Contig1_A;Unigene5043_A;CL2271.Contig2_A;CL6904.Contig2_A
GO:1901564	organonitrogen compound metabolic process	111	1344	0.000132654	0.00843677	Unigene11643_A;Unigene19846_A;CL6597.Contig1_A;CL1194.Contig3_A;CL484.Contig1_A;Unigene36658_A;CL5462.Contig3_A;CL1576.Contig1_A;Unigene4467_A;CL2364.Contig3_A;CL2016.Contig2_A;CL1835.Contig2_A;Unigene7495_A;Unigene10986_A;CL681.Contig1_A;Unigene9055_A;Unigene19608_A;Unigene1228_A;CL160.Contig21_A;CL2937.Contig4_A;CL1576.Contig2_A;CL7593.Contig3_A;Unigene4498_A;Unigene17245_A;CL4685.Contig1_A;CL8…
GO:0006733	oxidoreduction coenzyme metabolic process	18	116	0.000181148	0.010801	CL7593.Contig2_A;Unigene18893_A;CL1053.Contig4_A;CL8623.Contig1_A;CL7593.Contig3_A;CL4152.Contig1_A;CL207.Contig3_A;CL2016.Contig2_A;CL6797.Contig1_A;Unigene27100_A;CL4152.Contig2_A;CL1053.Contig7_A;CL1053.Contig3_A;CL6797.Contig3_A;CL2016.Contig1_A;CL5188.Contig2_A;CL1835.Contig2_A;CL5188.Contig1_A
GO:1901566	organonitrogen compound biosynthetic process	92	1085	0.000245173	0.0137585	Unigene28604_A;Unigene26726_A;CL160.Contig20_A;CL4685.Contig1_A;CL646.Contig1_A;CL3636.Contig2_A;CL2937.Contig1_A;CL5081.Contig2_A;CL5462.Contig2_A;CL7296.Contig1_A;Unigene9055_A;CL4490.Contig3_A;CL2062.Contig2_A;Unigene31011_A;CL3187.Contig2_A;CL160.Contig21_A;CL1194.Contig3_A;CL6458.Contig2_A;CL6797.Contig1_A;Unigene1228_A;CL489.Contig1_A;CL6597.Contig2_A;CL2705.Contig1_A;CL6797.Contig3_A;CL157…
GO:0006629	lipid metabolic process	29	252	0.000548515	0.0288352	CL1868.Contig2_A;Unigene27749_A;CL7714.Contig2_A;CL2061.Contig1_A;Unigene7019_A;Unigene2593_A;Unigene29122_A;Unigene20694_A;CL2271.Contig1_A;CL1152.Contig1_A;CL2187.Contig1_A;CL6119.Contig1_A;CL5674.Contig2_A;Unigene5043_A;Unigene25856_A;CL2187.Contig2_A;CL7245.Contig1_A;CL2271.Contig2_A;Unigene30715_A;CL5674.Contig1_A;Unigene27770_A;CL8406.Contig1_A;CL6996.Contig1_A;Unigene4932_A;CL5816.Contig2_…
GO:0044255	cellular lipid metabolic process	22	171	0.000574286	0.0288352	CL2937.Contig4_A;CL6996.Contig1_A;CL7714.Contig2_A;CL2061.Contig1_A;Unigene29122_A;CL2187.Contig2_A;CL2937.Contig1_A;Unigene30715_A;CL7245.Contig1_A;CL6904.Contig2_A;Unigene25856_A;Unigene4932_A;CL2187.Contig1_A;CL6119.Contig1_A;CL8406.Contig1_A;Unigene5043_A;Unigene7019_A;Unigene27749_A;CL8406.Contig2_A;Unigene2593_A;Unigene27770_A;CL1868.Contig2_A
GO:0009108	coenzyme biosynthetic process	13	78	0.000707061	0.0315901	CL5188.Contig2_A;CL3246.Contig2_A;Unigene2593_A;Unigene27236_A;CL5188.Contig1_A;CL2415.Contig2_A;Unigene4467_A;Unigene4932_A;CL6797.Contig3_A;CL207.Contig3_A;CL6797.Contig1_A;CL5319.Contig1_A;Unigene15942_A
GO:0051592	response to calcium ion	4	8	0.000756175	0.0315901	CL8167.Contig3_A;Unigene5509_A;CL8167.Contig1_A;Unigene4410_A
GO:0071277	cellular response to calcium ion	4	8	0.000756175	0.0315901	CL8167.Contig3_A;Unigene5509_A;Unigene4410_A;CL8167.Contig1_A
GO:0051186	cofactor metabolic process	28	245	0.000761607	0.0315901	Unigene27100_A;CL6797.Contig1_A;CL5319.Contig1_A;CL7593.Contig3_A;CL1053.Contig4_A;Unigene27236_A;CL207.Contig3_A;CL4152.Contig1_A;CL2016.Contig1_A;CL6797.Contig3_A;Unigene31011_A;CL1053.Contig7_A;CL5188.Contig2_A;CL2016.Contig2_A;CL7593.Contig2_A;CL5188.Contig1_A;CL1835.Contig2_A;CL3246.Contig2_A;CL1053.Contig3_A;Unigene18893_A;CL2415.Contig2_A;Unigene7019_A;Unigene15942_A;Unigene4932_A;CL4152.C…
GO:0046496	nicotinamide nucleotide metabolic process	16	110	0.000854399	0.0339624	CL1835.Contig2_A;CL1053.Contig4_A;CL8623.Contig1_A;CL1053.Contig3_A;Unigene27100_A;CL7593.Contig2_A;CL2016.Contig1_A;CL207.Contig3_A;CL6797.Contig3_A;CL6797.Contig1_A;Unigene18893_A;CL7593.Contig3_A;CL1053.Contig7_A;CL4152.Contig2_A;CL2016.Contig2_A;CL4152.Contig1_A
GO:0071241	cellular response to inorganic substance	5	14	0.000996873	0.0365776	CL794.Contig2_A;CL8167.Contig3_A;Unigene5509_A;Unigene4410_A;CL8167.Contig1_A
GO:0071248	cellular response to metal ion	5	14	0.000996873	0.0365776	Unigene5509_A;CL794.Contig2_A;CL8167.Contig3_A;CL8167.Contig1_A;Unigene4410_A
GO:0019362	pyridine nucleotide metabolic process	16	112	0.00104233	0.0368292	CL4152.Contig1_A;Unigene18893_A;CL1835.Contig2_A;CL2016.Contig1_A;Unigene27100_A;CL1053.Contig4_A;CL207.Contig3_A;CL7593.Contig2_A;CL7593.Contig3_A;CL2016.Contig2_A;CL6797.Contig3_A;CL4152.Contig2_A;CL1053.Contig7_A;CL8623.Contig1_A;CL6797.Contig1_A;CL1053.Contig3_A
GO:0010167	response to nitrate	3	5	0.00199766	0.068063	CL5665.Contig1_A;Unigene10240_A;CL5665.Contig2_A
GO:0072524	pyridine-containing compound metabolic process	16	120	0.00218255	0.0717984	Unigene27100_A;CL1835.Contig2_A;CL6797.Contig1_A;CL7593.Contig2_A;CL7593.Contig3_A;CL207.Contig3_A;CL1053.Contig7_A;CL2016.Contig2_A;CL4152.Contig1_A;CL4152.Contig2_A;CL6797.Contig3_A;CL1053.Contig4_A;CL8623.Contig1_A;Unigene18893_A;CL2016.Contig1_A;CL1053.Contig3_A
GO:0043043	peptide biosynthetic process	56	642	0.00264975	0.0745687	CL2019.Contig2_A;Unigene26726_A;CL4490.Contig3_A;Unigene10986_A;CL5081.Contig2_A;Unigene30270_A;CL6597.Contig1_A;CL3187.Contig2_A;CL72.Contig1_A;CL4071.Contig2_A;Unigene30783_A;CL3900.Contig1_A;CL484.Contig2_A;Unigene28604_A;CL8856.Contig1_A;Unigene17080_A;CL9804.Contig1_A;Unigene28421_A;Unigene28462_A;CL4685.Contig1_A;CL3900.Contig2_A;CL3395.Contig1_A;Unigene15401_A;CL7905.Contig2_A;CL3497.Conti…
GO:0044710	single-organism metabolic process	136	1839	0.00272781	0.0745687	CL7245.Contig1_A;CL4527.Contig4_A;Unigene30339_A;CL2760.Contig2_A;CL1053.Contig3_A;CL2187.Contig1_A;CL8065.Contig2_A;CL2271.Contig1_A;CL9819.Contig4_A;Unigene33354_A;Unigene16120_A;CL2016.Contig2_A;Unigene5329_A;CL6904.Contig2_A;CL5816.Contig2_A;Unigene7582_A;Unigene30715_A;Unigene35748_A;CL2937.Contig4_A;Unigene13360_A;Unigene17548_A;CL5665.Contig1_A;CL5741.Contig1_A;CL8831.Contig2_A;Unigene1207…
GO:0006090	pyruvate metabolic process	12	80	0.00285155	0.0745687	CL2271.Contig1_A;CL8623.Contig1_A;CL2016.Contig2_A;CL1053.Contig4_A;Unigene18893_A;CL2016.Contig1_A;CL6996.Contig1_A;CL1053.Contig3_A;CL1053.Contig7_A;CL2271.Contig2_A;Unigene27100_A;CL1835.Contig2_A
GO:0044281	small molecule metabolic process	78	962	0.00297656	0.0745687	CL8623.Contig1_A;CL6106.Contig1_A;CL5188.Contig1_A;CL2271.Contig2_A;CL2705.Contig1_A;Unigene16120_A;CL2019.Contig2_A;Unigene5043_A;CL6904.Contig2_A;Unigene27236_A;CL6996.Contig1_A;Unigene27100_A;CL2760.Contig2_A;CL4152.Contig1_A;CL6776.Contig1_A;Unigene26978_A;CL4284.Contig1_A;Unigene13114_A;Unigene34246_A;Unigene3029_A;CL1576.Contig1_A;CL2779.Contig2_A;CL3783.Contig3_A;CL597.Contig2_A;Unigene259…
GO:0006518	peptide metabolic process	56	646	0.00304141	0.0745687	Unigene7495_A;Unigene19846_A;CL6333.Contig2_A;CL64.Contig3_A;CL654.Contig2_A;CL3900.Contig1_A;Unigene3581_A;CL3395.Contig1_A;CL8781.Contig1_A;CL4685.Contig1_A;Unigene28421_A;Unigene10366_A;CL681.Contig1_A;Unigene9055_A;CL7296.Contig1_A;Unigene17080_A;Unigene28604_A;CL3187.Contig2_A;CL4071.Contig1_A;CL5462.Contig2_A;Unigene9470_A;CL72.Contig1_A;CL6597.Contig1_A;CL4490.Contig3_A;CL6458.Contig2_A;Un…
GO:0031647	regulation of protein stability	4	11	0.00308167	0.0745687	Unigene4410_A;CL8167.Contig1_A;CL8167.Contig3_A;Unigene5509_A
GO:0050821	protein stabilization	4	11	0.00308167	0.0745687	Unigene5509_A;CL8167.Contig3_A;Unigene4410_A;CL8167.Contig1_A
GO:0006412	translation	55	635	0.0033789	0.0745687	CL6023.Contig1_A;Unigene33354_A;CL64.Contig3_A;CL6333.Contig2_A;Unigene5468_A;Unigene28604_A;Unigene9470_A;CL72.Contig1_A;CL654.Contig2_A;Unigene3581_A;CL681.Contig1_A;Unigene4498_A;Unigene11643_A;Unigene19846_A;CL9804.Contig1_A;CL3395.Contig1_A;Unigene14937_A;Unigene26726_A;CL7738.Contig1_A;CL6597.Contig2_A;CL5081.Contig2_A;Unigene28421_A;Unigene1228_A;Unigene17080_A;CL4490.Contig3_A;CL484.Conti…
GO:0046148	pigment biosynthetic process	12	82	0.00351655	0.0745687	Unigene25856_A;CL160.Contig24_A;CL7714.Contig2_A;CL2187.Contig1_A;CL160.Contig21_A;CL160.Contig20_A;Unigene7019_A;Unigene29122_A;CL6119.Contig1_A;CL7245.Contig1_A;Unigene31011_A;CL2187.Contig2_A
GO:0005987	sucrose catabolic process	2	2	0.00364206	0.0745687	CL7944.Contig1_A;CL7944.Contig2_A
GO:0009313	oligosaccharide catabolic process	2	2	0.00364206	0.0745687	CL7944.Contig1_A;CL7944.Contig2_A
GO:0016119	carotene metabolic process	2	2	0.00364206	0.0745687	CL2187.Contig2_A;CL2187.Contig1_A
GO:0016120	carotene biosynthetic process	2	2	0.00364206	0.0745687	CL2187.Contig1_A;CL2187.Contig2_A
GO:0046246	terpene biosynthetic process	2	2	0.00364206	0.0745687	CL2187.Contig1_A;CL2187.Contig2_A
GO:0046352	disaccharide catabolic process	2	2	0.00364206	0.0745687	CL7944.Contig1_A;CL7944.Contig2_A
GO:0071704	organic substance metabolic process	223	3260	0.00374131	0.0745687	CL1044.Contig4_A;Unigene4467_A;Unigene30333_A;CL2016.Contig1_A;Unigene28928_A;Unigene19359_A;CL4152.Contig2_A;Unigene8364_A;Unigene26726_A;CL5462.Contig2_A;CL5462.Contig3_A;CL6409.Contig2_A;CL5081.Contig2_A;Unigene19846_A;CL2779.Contig2_A;Unigene28421_A;Unigene15939_A;CL6023.Contig1_A;Unigene7582_A;CL2271.Contig1_A;Unigene17080_A;CL6119.Contig1_A;Unigene10262_A;Unigene4932_A;Unigene3581_A;CL1868.…
GO:0006002	fructose 6-phosphate metabolic process	3	6	0.00381666	0.0745687	CL1053.Contig7_A;CL1053.Contig3_A;CL1053.Contig4_A
GO:0016226	iron-sulfur cluster assembly	6	26	0.00383005	0.0745687	Unigene26291_A;Unigene25534_A;CL703.Contig7_A;Unigene6607_A;CL703.Contig2_A;CL8240.Contig2_A
GO:0031163	metallo-sulfur cluster assembly	6	26	0.00383005	0.0745687	CL8240.Contig2_A;Unigene25534_A;Unigene26291_A;Unigene6607_A;CL703.Contig2_A;CL703.Contig7_A
GO:0032787	monocarboxylic acid metabolic process	21	188	0.00445878	0.0850735	CL8623.Contig1_A;CL2061.Contig1_A;Unigene27236_A;CL1835.Contig2_A;CL1868.Contig2_A;CL1053.Contig7_A;Unigene27100_A;CL1053.Contig3_A;CL2271.Contig1_A;CL6996.Contig1_A;CL2016.Contig1_A;CL8406.Contig1_A;CL8406.Contig2_A;Unigene4932_A;Unigene5043_A;CL2016.Contig2_A;CL2271.Contig2_A;CL6904.Contig2_A;Unigene2593_A;CL1053.Contig4_A;Unigene18893_A
GO:0044724	single-organism carbohydrate catabolic process	11	76	0.00556677	0.104131	CL1053.Contig4_A;CL8623.Contig1_A;CL1053.Contig7_A;CL1835.Contig2_A;Unigene27100_A;CL1053.Contig3_A;CL2016.Contig1_A;Unigene18893_A;CL7944.Contig1_A;CL7944.Contig2_A;CL2016.Contig2_A
GO:0043604	amide biosynthetic process	56	666	0.00584877	0.107302	CL3497.Contig2_A;CL4685.Contig1_A;CL484.Contig2_A;Unigene33354_A;CL6333.Contig2_A;CL5462.Contig3_A;CL3613.Contig2_A;CL8856.Contig1_A;CL6597.Contig1_A;CL3187.Contig2_A;Unigene15401_A;CL3636.Contig2_A;Unigene26726_A;CL6023.Contig1_A;Unigene19846_A;CL7738.Contig2_A;CL7296.Contig1_A;CL8781.Contig1_A;CL3395.Contig1_A;CL3900.Contig1_A;Unigene9055_A;CL64.Contig3_A;CL6458.Contig2_A;Unigene14937_A;CL4071.…
GO:0043436	oxoacid metabolic process	50	584	0.00650269	0.117048	CL1835.Contig2_A;Unigene3029_A;CL238.Contig4_A;CL2271.Contig1_A;CL1868.Contig2_A;CL2061.Contig1_A;Unigene2593_A;Unigene27100_A;CL2937.Contig1_A;CL915.Contig6_A;CL1576.Contig1_A;CL8623.Contig1_A;Unigene26978_A;Unigene16120_A;Unigene27236_A;CL1053.Contig4_A;CL2016.Contig2_A;Unigene7582_A;CL2705.Contig1_A;CL489.Contig1_A;Unigene10262_A;CL2760.Contig2_A;CL2779.Contig1_A;CL915.Contig5_A;CL1053.Contig3…
GO:0042440	pigment metabolic process	12	89	0.00688692	0.121669	CL160.Contig20_A;Unigene7019_A;Unigene31011_A;CL2187.Contig1_A;CL6119.Contig1_A;CL7714.Contig2_A;CL7245.Contig1_A;CL160.Contig24_A;Unigene25856_A;Unigene29122_A;CL160.Contig21_A;CL2187.Contig2_A
GO:0042274	ribosomal small subunit biogenesis	5	21	0.00713496	0.123759	CL9804.Contig1_A;CL3636.Contig2_A;CL681.Contig1_A;CL7738.Contig2_A;CL7738.Contig1_A
GO:0006082	organic acid metabolic process	50	588	0.00740766	0.126195	CL7638.Contig2_A;Unigene27100_A;Unigene28421_A;CL8240.Contig2_A;CL6106.Contig1_A;Unigene26978_A;CL2779.Contig2_A;Unigene4932_A;CL2937.Contig4_A;CL2019.Contig2_A;CL1868.Contig2_A;Unigene12478_A;CL915.Contig5_A;Unigene16120_A;CL1576.Contig2_A;CL915.Contig6_A;Unigene5043_A;CL6996.Contig1_A;Unigene27236_A;CL2062.Contig2_A;CL1835.Contig2_A;CL1576.Contig1_A;CL1053.Contig4_A;CL2705.Contig1_A;CL2779.Cont…
GO:0019752	carboxylic acid metabolic process	49	575	0.00769473	0.128785	CL8623.Contig1_A;CL915.Contig5_A;CL915.Contig7_A;CL1053.Contig3_A;CL8406.Contig1_A;Unigene3029_A;CL1053.Contig7_A;Unigene18893_A;CL2062.Contig2_A;CL7638.Contig2_A;CL1576.Contig2_A;Unigene16120_A;CL2937.Contig4_A;CL6902.Contig1_A;CL2779.Contig1_A;CL6996.Contig1_A;CL3314.Contig2_A;Unigene26978_A;CL2760.Contig2_A;CL2016.Contig1_A;Unigene5043_A;Unigene12478_A;Unigene27236_A;CL8240.Contig2_A;CL2271.Co…
GO:0044271	cellular nitrogen compound biosynthetic process	79	1014	0.00798813	0.131391	Unigene4498_A;Unigene5468_A;Unigene10986_A;CL6458.Contig2_A;CL4284.Contig1_A;CL5081.Contig2_A;Unigene7019_A;CL64.Contig3_A;CL4490.Contig3_A;Unigene28421_A;Unigene11643_A;CL5462.Contig2_A;Unigene34246_A;CL2364.Contig3_A;Unigene9470_A;Unigene37390_A;Unigene15401_A;CL3613.Contig2_A;CL646.Contig1_A;CL7738.Contig2_A;CL3395.Contig1_A;CL6333.Contig2_A;CL8856.Contig1_A;CL7738.Contig1_A;CL6597.Contig1_A;U…
GO:0051188	cofactor biosynthetic process	15	126	0.00862357	0.139439	CL5319.Contig1_A;Unigene7019_A;CL5188.Contig1_A;Unigene4467_A;CL6797.Contig3_A;CL2415.Contig2_A;Unigene27236_A;CL207.Contig3_A;Unigene15942_A;CL6797.Contig1_A;Unigene4932_A;Unigene2593_A;Unigene31011_A;CL5188.Contig2_A;CL3246.Contig2_A
GO:0043603	cellular amide metabolic process	56	680	0.00893811	0.142116	Unigene14937_A;CL8856.Contig1_A;CL484.Contig2_A;Unigene17080_A;Unigene28462_A;Unigene30783_A;CL3497.Contig2_A;CL3636.Contig2_A;CL5462.Contig2_A;CL2019.Contig2_A;Unigene9055_A;Unigene1228_A;Unigene26726_A;CL6458.Contig2_A;CL6597.Contig2_A;CL6333.Contig2_A;Unigene33354_A;CL3900.Contig2_A;Unigene9470_A;Unigene4498_A;Unigene28604_A;CL3395.Contig1_A;Unigene15401_A;CL484.Contig1_A;CL5081.Contig2_A;CL60…
GO:0000338	protein deneddylation	3	8	0.00975658	0.150125	CL7127.Contig3_A;Unigene32107_A;CL7127.Contig2_A
GO:0010388	cullin deneddylation	3	8	0.00975658	0.150125	Unigene32107_A;CL7127.Contig2_A;CL7127.Contig3_A
GO:0015696	ammonium transport	2	3	0.0104882	0.156705	CL4690.Contig1_A;Unigene7385_A
GO:0010286	heat acclimation	4	15	0.0105127	0.156705	Unigene4410_A;Unigene5509_A;CL8167.Contig3_A;CL8167.Contig1_A
GO:0044238	primary metabolic process	206	3042	0.0115647	0.169735	CL8856.Contig1_A;CL7738.Contig2_A;CL4369.Contig1_A;CL2271.Contig1_A;CL3636.Contig2_A;CL5462.Contig2_A;CL7437.Contig3_A;CL2187.Contig1_A;Unigene2980_A;CL681.Contig1_A;Unigene25856_A;CL915.Contig7_A;CL2019.Contig2_A;CL3927.Contig2_A;Unigene4498_A;Unigene29122_A;Unigene19219_A;CL2583.Contig2_A;CL3248.Contig2_A;Unigene10986_A;CL1576.Contig1_A;CL2705.Contig1_A;Unigene19846_A;CL2937.Contig1_A;CL7127.Co…
GO:0006807	nitrogen compound metabolic process	128	1787	0.0121636	0.175776	CL4152.Contig2_A;CL5462.Contig2_A;CL484.Contig2_A;CL3636.Contig2_A;CL3497.Contig2_A;Unigene19608_A;Unigene18893_A;CL6597.Contig1_A;CL2062.Contig2_A;CL2016.Contig2_A;CL72.Contig1_A;CL6902.Contig1_A;CL681.Contig1_A;CL5462.Contig3_A;Unigene17245_A;CL3246.Contig2_A;CL7905.Contig2_A;CL3576.Contig2_A;CL915.Contig6_A;Unigene11643_A;CL207.Contig3_A;Unigene4932_A;CL2364.Contig3_A;CL7738.Contig1_A;Unigene1…
GO:0044712	single-organism catabolic process	18	168	0.0123448	0.175776	CL160.Contig21_A;CL160.Contig20_A;Unigene10955_A;CL6902.Contig1_A;CL1835.Contig2_A;CL8623.Contig1_A;Unigene27100_A;CL7944.Contig1_A;CL160.Contig24_A;CL1053.Contig4_A;CL2016.Contig2_A;CL1053.Contig3_A;CL2016.Contig1_A;Unigene18893_A;CL7944.Contig2_A;CL597.Contig2_A;Unigene35748_A;CL1053.Contig7_A
GO:0044711	single-organism biosynthetic process	59	739	0.0137173	0.192446	CL1576.Contig1_A;CL2061.Contig1_A;CL2937.Contig4_A;CL5188.Contig1_A;Unigene34246_A;CL5188.Contig2_A;CL2062.Contig2_A;CL7714.Contig2_A;Unigene5043_A;CL6776.Contig1_A;CL1835.Contig2_A;Unigene2980_A;CL1194.Contig3_A;Unigene31011_A;CL8406.Contig2_A;CL2271.Contig1_A;CL6996.Contig1_A;CL915.Contig5_A;CL646.Contig1_A;CL207.Contig3_A;CL1868.Contig2_A;CL2937.Contig1_A;CL915.Contig6_A;CL160.Contig20_A;CL531…
GO:0009084	glutamine family amino acid biosynthetic process	5	25	0.0152738	0.211177	CL1576.Contig1_A;CL1576.Contig2_A;CL2705.Contig2_A;CL2062.Contig2_A;CL2705.Contig1_A
GO:0019359	nicotinamide nucleotide biosynthetic process	3	10	0.0190987	0.252807	CL6797.Contig3_A;CL207.Contig3_A;CL6797.Contig1_A
GO:0019674	NAD metabolic process	3	10	0.0190987	0.252807	CL6797.Contig1_A;CL6797.Contig3_A;CL207.Contig3_A
GO:0006165	nucleoside diphosphate phosphorylation	10	79	0.0198265	0.252807	Unigene18893_A;Unigene36658_A;CL2016.Contig2_A;CL1835.Contig2_A;CL1053.Contig3_A;Unigene27100_A;CL1053.Contig4_A;CL8623.Contig1_A;CL1053.Contig7_A;CL2016.Contig1_A
GO:0019637	organophosphate metabolic process	31	351	0.0200988	0.252807	CL2937.Contig1_A;CL7593.Contig2_A;CL6776.Contig1_A;Unigene34246_A;CL2415.Contig2_A;CL1194.Contig2_A;CL2016.Contig1_A;CL6797.Contig3_A;CL1053.Contig7_A;Unigene36658_A;Unigene4932_A;CL6797.Contig1_A;CL1835.Contig2_A;CL7593.Contig3_A;CL646.Contig1_A;CL4152.Contig2_A;Unigene18893_A;CL207.Contig3_A;CL2016.Contig2_A;Unigene27100_A;CL2937.Contig4_A;Unigene4467_A;CL1053.Contig3_A;CL6996.Contig1_A;CL8623.…
GO:0005983	starch catabolic process	2	4	0.0201398	0.252807	CL7944.Contig1_A;CL7944.Contig2_A
GO:0006743	ubiquinone metabolic process	2	4	0.0201398	0.252807	CL5188.Contig2_A;CL5188.Contig1_A
GO:0006744	ubiquinone biosynthetic process	2	4	0.0201398	0.252807	CL5188.Contig1_A;CL5188.Contig2_A
GO:0006096	glycolytic process	9	69	0.0221339	0.257509	CL1053.Contig7_A;CL1053.Contig4_A;CL2016.Contig2_A;CL1835.Contig2_A;CL1053.Contig3_A;Unigene18893_A;CL2016.Contig1_A;Unigene27100_A;CL8623.Contig1_A
GO:0006757	ATP generation from ADP	9	69	0.0221339	0.257509	CL2016.Contig2_A;CL1053.Contig4_A;Unigene27100_A;CL2016.Contig1_A;CL1835.Contig2_A;CL8623.Contig1_A;CL1053.Contig7_A;CL1053.Contig3_A;Unigene18893_A
GO:0009135	purine nucleoside diphosphate metabolic process	9	69	0.0221339	0.257509	Unigene18893_A;CL2016.Contig2_A;CL2016.Contig1_A;CL1053.Contig4_A;CL1053.Contig3_A;CL8623.Contig1_A;CL1053.Contig7_A;CL1835.Contig2_A;Unigene27100_A
GO:0009179	purine ribonucleoside diphosphate metabolic process	9	69	0.0221339	0.257509	Unigene27100_A;CL1053.Contig7_A;CL8623.Contig1_A;Unigene18893_A;CL1053.Contig3_A;CL2016.Contig2_A;CL1835.Contig2_A;CL2016.Contig1_A;CL1053.Contig4_A
GO:0009185	ribonucleoside diphosphate metabolic process	9	69	0.0221339	0.257509	Unigene18893_A;Unigene27100_A;CL8623.Contig1_A;CL2016.Contig1_A;CL1053.Contig4_A;CL1053.Contig3_A;CL2016.Contig2_A;CL1835.Contig2_A;CL1053.Contig7_A
GO:0046031	ADP metabolic process	9	69	0.0221339	0.257509	Unigene18893_A;Unigene27100_A;CL8623.Contig1_A;CL1053.Contig4_A;CL1835.Contig2_A;CL2016.Contig1_A;CL1053.Contig7_A;CL2016.Contig2_A;CL1053.Contig3_A
GO:0006102	isocitrate metabolic process	3	11	0.0251051	0.285122	Unigene10262_A;CL2779.Contig2_A;CL2779.Contig1_A
GO:0035335	peptidyl-tyrosine dephosphorylation	3	11	0.0251051	0.285122	CL2583.Contig2_A;CL8392.Contig1_A;CL2583.Contig1_A
GO:0009132	nucleoside diphosphate metabolic process	10	83	0.0270713	0.303836	Unigene36658_A;CL1835.Contig2_A;CL8623.Contig1_A;Unigene27100_A;CL1053.Contig3_A;CL2016.Contig2_A;CL2016.Contig1_A;CL1053.Contig4_A;CL1053.Contig7_A;Unigene18893_A
GO:0046939	nucleotide phosphorylation	10	84	0.0291444	0.310623	Unigene18893_A;CL1053.Contig7_A;CL8623.Contig1_A;CL2016.Contig2_A;CL2016.Contig1_A;Unigene27100_A;CL1053.Contig3_A;CL1835.Contig2_A;CL1053.Contig4_A;Unigene36658_A
GO:0019363	pyridine nucleotide biosynthetic process	3	12	0.0320054	0.310623	CL207.Contig3_A;CL6797.Contig1_A;CL6797.Contig3_A
GO:0042181	ketone biosynthetic process	3	12	0.0320054	0.310623	CL5188.Contig2_A;CL5188.Contig1_A;CL5319.Contig1_A
GO:0046685	response to arsenic-containing substance	3	12	0.0320054	0.310623	Unigene4410_A;CL8167.Contig3_A;CL8167.Contig1_A
GO:1901661	quinone metabolic process	3	12	0.0320054	0.310623	CL5188.Contig2_A;CL5188.Contig1_A;CL5319.Contig1_A
GO:1901663	quinone biosynthetic process	3	12	0.0320054	0.310623	CL5188.Contig1_A;CL5188.Contig2_A;CL5319.Contig1_A
GO:0006067	ethanol metabolic process	2	5	0.0322345	0.310623	Unigene13114_A;Unigene12654_A
GO:0006069	ethanol oxidation	2	5	0.0322345	0.310623	Unigene13114_A;Unigene12654_A
GO:0006777	Mo-molybdopterin cofactor biosynthetic process	2	5	0.0322345	0.310623	Unigene4467_A;CL3246.Contig2_A
GO:0015937	coenzyme A biosynthetic process	2	5	0.0322345	0.310623	Unigene4932_A;CL2415.Contig2_A
GO:0033866	nucleoside bisphosphate biosynthetic process	2	5	0.0322345	0.310623	CL2415.Contig2_A;Unigene4932_A
GO:0034030	ribonucleoside bisphosphate biosynthetic process	2	5	0.0322345	0.310623	Unigene4932_A;CL2415.Contig2_A
GO:0034033	purine nucleoside bisphosphate biosynthetic process	2	5	0.0322345	0.310623	CL2415.Contig2_A;Unigene4932_A
GO:0034308	primary alcohol metabolic process	2	5	0.0322345	0.310623	Unigene12654_A;Unigene13114_A
GO:0019682	glyceraldehyde-3-phosphate metabolic process	5	31	0.0363609	0.332681	CL7593.Contig2_A;CL7593.Contig3_A;CL6996.Contig1_A;CL4152.Contig2_A;CL4152.Contig1_A
GO:0055086	nucleobase-containing small molecule metabolic process	29	342	0.0385465	0.332681	CL2016.Contig1_A;CL646.Contig1_A;CL160.Contig20_A;CL6797.Contig3_A;CL1053.Contig7_A;CL1053.Contig4_A;Unigene34246_A;CL160.Contig21_A;CL6797.Contig1_A;CL2415.Contig2_A;CL7593.Contig3_A;CL207.Contig3_A;CL7593.Contig2_A;Unigene4932_A;CL1194.Contig2_A;CL1053.Contig3_A;CL4284.Contig1_A;Unigene18893_A;CL160.Contig24_A;Unigene36658_A;Unigene27100_A;CL1194.Contig3_A;CL2016.Contig2_A;CL8623.Contig1_A;CL41…
GO:0006739	NADP metabolic process	6	42	0.0387928	0.332681	CL4152.Contig1_A;CL4152.Contig2_A;CL7593.Contig3_A;CL7593.Contig2_A;CL6797.Contig3_A;CL6797.Contig1_A
GO:0016053	organic acid biosynthetic process	23	259	0.0395665	0.332681	Unigene16120_A;CL915.Contig6_A;CL915.Contig5_A;CL2062.Contig2_A;CL6904.Contig2_A;CL1576.Contig1_A;CL2937.Contig4_A;CL238.Contig4_A;CL2061.Contig1_A;CL8406.Contig2_A;CL2705.Contig1_A;CL1576.Contig2_A;CL8406.Contig1_A;CL915.Contig7_A;CL2760.Contig2_A;CL2705.Contig2_A;CL1868.Contig2_A;Unigene2593_A;Unigene4932_A;Unigene7582_A;Unigene2980_A;CL489.Contig1_A;CL2937.Contig1_A
GO:0046394	carboxylic acid biosynthetic process	23	259	0.0395665	0.332681	CL1576.Contig2_A;CL2705.Contig1_A;CL2062.Contig2_A;Unigene2593_A;CL1868.Contig2_A;CL2760.Contig2_A;CL1576.Contig1_A;CL489.Contig1_A;Unigene16120_A;CL2705.Contig2_A;CL915.Contig7_A;CL8406.Contig1_A;CL2061.Contig1_A;Unigene2980_A;Unigene4932_A;CL8406.Contig2_A;CL915.Contig6_A;Unigene7582_A;CL2937.Contig4_A;CL2937.Contig1_A;CL915.Contig5_A;CL6904.Contig2_A;CL238.Contig4_A
GO:0006154	adenosine catabolic process	3	13	0.0397883	0.332681	CL160.Contig21_A;CL160.Contig24_A;CL160.Contig20_A
GO:0042180	cellular ketone metabolic process	3	13	0.0397883	0.332681	CL5188.Contig2_A;CL5319.Contig1_A;CL5188.Contig1_A
GO:0043103	hypoxanthine salvage	3	13	0.0397883	0.332681	CL160.Contig20_A;CL160.Contig21_A;CL160.Contig24_A
GO:0046085	adenosine metabolic process	3	13	0.0397883	0.332681	CL160.Contig24_A;CL160.Contig21_A;CL160.Contig20_A
GO:0046101	hypoxanthine biosynthetic process	3	13	0.0397883	0.332681	CL160.Contig20_A;CL160.Contig24_A;CL160.Contig21_A
GO:0046102	inosine metabolic process	3	13	0.0397883	0.332681	CL160.Contig24_A;CL160.Contig20_A;CL160.Contig21_A
GO:0046103	inosine biosynthetic process	3	13	0.0397883	0.332681	CL160.Contig24_A;CL160.Contig21_A;CL160.Contig20_A
GO:0070646	protein modification by small protein removal	3	13	0.0397883	0.332681	CL7127.Contig3_A;Unigene32107_A;CL7127.Contig2_A
GO:0009117	nucleotide metabolic process	25	287	0.0399998	0.332681	Unigene4932_A;CL7593.Contig2_A;CL1053.Contig7_A;CL4152.Contig1_A;CL1835.Contig2_A;CL207.Contig3_A;CL8623.Contig1_A;CL7593.Contig3_A;CL1053.Contig4_A;CL646.Contig1_A;Unigene18893_A;CL2016.Contig1_A;CL4284.Contig1_A;CL2415.Contig2_A;Unigene34246_A;CL6797.Contig1_A;Unigene27100_A;Unigene36658_A;CL1194.Contig2_A;CL6797.Contig3_A;CL4152.Contig2_A;CL6776.Contig1_A;CL1194.Contig3_A;CL2016.Contig2_A;CL10…
GO:0010467	gene expression	62	829	0.0401512	0.332681	Unigene26414_A;CL3187.Contig2_A;CL9804.Contig1_A;Unigene9055_A;Unigene4498_A;CL8856.Contig1_A;CL7738.Contig1_A;Unigene15939_A;CL484.Contig2_A;CL681.Contig1_A;CL4071.Contig1_A;CL2431.Contig1_A;CL484.Contig1_A;Unigene19846_A;Unigene2158_A;Unigene10366_A;Unigene28604_A;Unigene28462_A;Unigene7495_A;CL8781.Contig1_A;CL5462.Contig3_A;CL4071.Contig2_A;Unigene15401_A;CL64.Contig3_A;CL4490.Contig3_A;CL72.…
GO:1901136	carbohydrate derivative catabolic process	4	22	0.0403848	0.332681	CL160.Contig20_A;Unigene7582_A;CL160.Contig24_A;CL160.Contig21_A
GO:0016052	carbohydrate catabolic process	11	101	0.0404518	0.332681	CL7944.Contig1_A;CL7944.Contig2_A;Unigene18893_A;CL1053.Contig4_A;CL2016.Contig1_A;CL1053.Contig7_A;CL1835.Contig2_A;CL2016.Contig2_A;CL8623.Contig1_A;CL1053.Contig3_A;Unigene27100_A
GO:0006741	NADP biosynthetic process	2	6	0.0464434	0.369646	CL6797.Contig1_A;CL6797.Contig3_A
GO:0019720	Mo-molybdopterin cofactor metabolic process	2	6	0.0464434	0.369646	Unigene4467_A;CL3246.Contig2_A
GO:0032324	molybdopterin cofactor biosynthetic process	2	6	0.0464434	0.369646	Unigene4467_A;CL3246.Contig2_A
GO:0006753	nucleoside phosphate metabolic process	25	292	0.0475457	0.369646	Unigene27100_A;CL2016.Contig2_A;CL6797.Contig1_A;Unigene4932_A;CL1194.Contig2_A;CL2415.Contig2_A;CL1053.Contig4_A;CL1053.Contig7_A;CL6776.Contig1_A;CL207.Contig3_A;CL646.Contig1_A;Unigene36658_A;CL4152.Contig2_A;CL4284.Contig1_A;CL1053.Contig3_A;CL1194.Contig3_A;CL2016.Contig1_A;CL1835.Contig2_A;CL4152.Contig1_A;CL7593.Contig3_A;CL7593.Contig2_A;CL8623.Contig1_A;Unigene34246_A;Unigene18893_A;CL67…
GO:0006152	purine nucleoside catabolic process	3	14	0.0484337	0.369646	CL160.Contig24_A;CL160.Contig20_A;CL160.Contig21_A
GO:0009164	nucleoside catabolic process	3	14	0.0484337	0.369646	CL160.Contig21_A;CL160.Contig20_A;CL160.Contig24_A
GO:0042454	ribonucleoside catabolic process	3	14	0.0484337	0.369646	CL160.Contig21_A;CL160.Contig20_A;CL160.Contig24_A
GO:0046100	hypoxanthine metabolic process	3	14	0.0484337	0.369646	CL160.Contig24_A;CL160.Contig21_A;CL160.Contig20_A
GO:0046130	purine ribonucleoside catabolic process	3	14	0.0484337	0.369646	CL160.Contig24_A;CL160.Contig20_A;CL160.Contig21_A
GO:0006633	fatty acid biosynthetic process	7	56	0.0501819	0.379949	CL8406.Contig1_A;CL2061.Contig1_A;Unigene4932_A;CL6904.Contig2_A;Unigene2593_A;CL1868.Contig2_A;CL8406.Contig2_A
GO:0034641	cellular nitrogen compound metabolic process	108	1557	0.0520527	0.386979	CL646.Contig1_A;Unigene7495_A;CL2364.Contig3_A;Unigene34246_A;CL2937.Contig1_A;CL681.Contig1_A;CL6458.Contig2_A;CL5081.Contig2_A;Unigene11643_A;CL484.Contig1_A;CL3576.Contig2_A;Unigene5468_A;CL4467.Contig3_A;CL7593.Contig2_A;CL2019.Contig2_A;Unigene18893_A;Unigene28604_A;CL654.Contig2_A;CL3900.Contig1_A;CL3395.Contig1_A;Unigene14937_A;CL6797.Contig3_A;CL160.Contig20_A;CL3636.Contig2_A;Unigene2641…
GO:0005982	starch metabolic process	4	24	0.0533979	0.386979	CL2271.Contig2_A;CL7944.Contig2_A;CL2271.Contig1_A;CL7944.Contig1_A
GO:0006099	tricarboxylic acid cycle	6	46	0.056731	0.386979	Unigene10262_A;Unigene3029_A;CL3314.Contig2_A;CL2779.Contig2_A;CL7638.Contig2_A;CL2779.Contig1_A
GO:0006101	citrate metabolic process	6	46	0.056731	0.386979	CL2779.Contig2_A;CL2779.Contig1_A;Unigene3029_A;Unigene10262_A;CL3314.Contig2_A;CL7638.Contig2_A
GO:0006793	phosphorus metabolic process	64	877	0.0570862	0.386979	Unigene29120_A;CL7593.Contig2_A;CL3355.Contig3_A;Unigene4932_A;Unigene1200_A;CL4152.Contig2_A;CL1194.Contig2_A;CL207.Contig3_A;CL2583.Contig1_A;Unigene6033_A;Unigene36658_A;CL2415.Contig2_A;CL2583.Contig2_A;Unigene8430_A;Unigene8364_A;Unigene31678_A;CL6996.Contig1_A;CL485.Contig1_A;Unigene13340_A;CL2937.Contig4_A;CL1194.Contig3_A;CL208.Contig8_A;Unigene4467_A;Unigene34246_A;CL2271.Contig1_A;CL675…
GO:1901658	glycosyl compound catabolic process	3	15	0.0579139	0.386979	CL160.Contig24_A;CL160.Contig20_A;CL160.Contig21_A
GO:0019693	ribose phosphate metabolic process	20	228	0.058278	0.386979	CL646.Contig1_A;CL1053.Contig3_A;CL4152.Contig2_A;CL2016.Contig1_A;CL1194.Contig2_A;CL1194.Contig3_A;CL1053.Contig4_A;CL2016.Contig2_A;Unigene36658_A;CL1835.Contig2_A;CL7593.Contig2_A;CL4284.Contig1_A;CL8623.Contig1_A;Unigene18893_A;CL7593.Contig3_A;CL4152.Contig1_A;Unigene4932_A;CL1053.Contig7_A;CL2415.Contig2_A;Unigene27100_A
cellular component
GO ID	Description	GeneRatio (273)	BgRatio (5006)	pvalue	fdr	geneID
GO:0044445	cytosolic part	47	362	9.09297e-09	1.45487e-06	Unigene3581_A;Unigene12250_A;Unigene19846_A;CL5462.Contig2_A;CL5535.Contig1_A;CL6333.Contig2_A;CL263.Contig3_A;CL7738.Contig2_A;CL6023.Contig1_A;CL2407.Contig2_A;CL3636.Contig2_A;CL484.Contig2_A;CL8856.Contig1_A;CL7738.Contig1_A;CL7296.Contig1_A;CL5217.Contig2_A;Unigene30783_A;CL3900.Contig1_A;CL2407.Contig1_A;Unigene10986_A;CL6458.Contig2_A;CL484.Contig1_A;CL4685.Contig1_A;Unigene10366_A;Unigene…
GO:0044391	ribosomal subunit	38	279	8.1952e-08	6.55616e-06	Unigene3581_A;CL3497.Contig2_A;CL3900.Contig2_A;Unigene1228_A;CL5462.Contig2_A;CL3187.Contig2_A;CL4071.Contig2_A;CL9804.Contig1_A;Unigene4498_A;CL5081.Contig2_A;Unigene9470_A;Unigene5468_A;CL7905.Contig2_A;CL7738.Contig2_A;CL4685.Contig1_A;CL3636.Contig2_A;Unigene17245_A;CL8856.Contig1_A;CL7296.Contig1_A;Unigene10366_A;CL3900.Contig1_A;Unigene19846_A;Unigene7495_A;CL6458.Contig2_A;CL5535.Contig1_…
GO:0005829	cytosol	60	569	1.76161e-07	9.39527e-06	Unigene3581_A;CL5462.Contig2_A;CL7738.Contig1_A;CL2271.Contig1_A;CL6458.Contig2_A;CL5535.Contig1_A;CL7296.Contig1_A;CL681.Contig1_A;CL3636.Contig2_A;CL2407.Contig1_A;Unigene18893_A;Unigene19846_A;CL9804.Contig1_A;Unigene12250_A;Unigene5509_A;Unigene11643_A;CL1053.Contig7_A;Unigene9470_A;Unigene10986_A;CL5081.Contig2_A;CL160.Contig21_A;Unigene28604_A;CL6023.Contig1_A;CL8167.Contig3_A;CL3395.Contig…
GO:0005840	ribosome	59	562	2.68916e-07	1.07566e-05	CL3187.Contig2_A;CL5462.Contig2_A;CL7905.Contig2_A;CL7738.Contig2_A;Unigene7495_A;CL4071.Contig2_A;Unigene4498_A;Unigene3581_A;CL3395.Contig1_A;Unigene11643_A;CL2705.Contig2_A;CL5081.Contig2_A;CL3636.Contig2_A;Unigene30270_A;CL9804.Contig1_A;CL4071.Contig1_A;CL263.Contig3_A;CL6458.Contig2_A;CL6597.Contig1_A;CL3497.Contig2_A;Unigene28462_A;CL4490.Contig3_A;CL3900.Contig1_A;Unigene30805_A;CL6333.Co…
GO:0022626	cytosolic ribosome	42	347	4.68532e-07	1.4993e-05	CL9804.Contig1_A;Unigene10986_A;CL2705.Contig2_A;CL5462.Contig2_A;CL7296.Contig1_A;CL4071.Contig1_A;Unigene28604_A;Unigene1228_A;CL3900.Contig2_A;CL4071.Contig2_A;CL263.Contig3_A;Unigene19846_A;CL5535.Contig1_A;CL5217.Contig2_A;CL5081.Contig2_A;CL3900.Contig1_A;CL3636.Contig2_A;CL8856.Contig1_A;CL484.Contig1_A;CL4685.Contig1_A;CL681.Contig1_A;CL2407.Contig2_A;CL6458.Contig2_A;CL4490.Contig3_A;Uni…
GO:0030529	intracellular ribonucleoprotein complex	61	648	7.06269e-06	0.000161433	CL8781.Contig1_A;Unigene3581_A;CL5462.Contig2_A;Unigene30270_A;Unigene15401_A;CL263.Contig3_A;Unigene9055_A;Unigene28604_A;CL5081.Contig2_A;CL2705.Contig1_A;CL6597.Contig2_A;CL3636.Contig2_A;Unigene7495_A;CL484.Contig2_A;CL5462.Contig3_A;Unigene17245_A;CL4490.Contig3_A;Unigene12250_A;CL4071.Contig2_A;Unigene26726_A;CL3395.Contig1_A;CL3900.Contig1_A;Unigene19846_A;CL4071.Contig1_A;CL64.Contig3_A;U…
GO:1990904	ribonucleoprotein complex	61	648	7.06269e-06	0.000161433	CL263.Contig3_A;Unigene17245_A;Unigene31457_A;Unigene26414_A;CL4490.Contig3_A;CL484.Contig1_A;Unigene9055_A;Unigene10986_A;CL2705.Contig1_A;CL4071.Contig1_A;Unigene12250_A;CL6597.Contig2_A;Unigene9470_A;CL681.Contig1_A;Unigene4498_A;CL3636.Contig2_A;Unigene30270_A;CL5217.Contig2_A;CL7296.Contig1_A;CL7738.Contig1_A;CL3497.Contig2_A;CL9804.Contig1_A;CL6023.Contig1_A;Unigene5468_A;CL2705.Contig2_A;U…
GO:0009317	acetyl-CoA carboxylase complex	4	4	8.66207e-06	0.000173241	CL8406.Contig2_A;CL8406.Contig1_A;Unigene4932_A;CL1868.Contig2_A
GO:0022625	cytosolic large ribosomal subunit	20	139	5.28876e-05	0.000940224	CL263.Contig3_A;Unigene5468_A;CL5462.Contig3_A;CL3900.Contig2_A;Unigene28604_A;Unigene19846_A;CL4071.Contig1_A;Unigene3581_A;CL5535.Contig1_A;CL4685.Contig1_A;CL5081.Contig2_A;CL8856.Contig1_A;CL4490.Contig3_A;Unigene26726_A;CL4071.Contig2_A;CL6023.Contig1_A;CL3900.Contig1_A;Unigene1228_A;CL5462.Contig2_A;CL6458.Contig2_A
GO:0015934	large ribosomal subunit	22	164	6.67411e-05	0.00106786	CL8856.Contig1_A;CL4490.Contig3_A;Unigene5468_A;CL4071.Contig2_A;CL5462.Contig2_A;Unigene3581_A;CL5462.Contig3_A;CL263.Contig3_A;CL3900.Contig1_A;CL6023.Contig1_A;CL4071.Contig1_A;CL4685.Contig1_A;CL6458.Contig2_A;Unigene19846_A;Unigene1228_A;CL5081.Contig2_A;CL3900.Contig2_A;Unigene26726_A;CL5535.Contig1_A;Unigene7495_A;Unigene17245_A;Unigene28604_A
GO:0009507	chloroplast	87	1125	0.000147976	0.00215238	CL2187.Contig2_A;Unigene10986_A;CL5665.Contig2_A;CL2271.Contig2_A;Unigene30783_A;Unigene31011_A;CL7738.Contig1_A;CL1053.Contig7_A;CL3355.Contig2_A;CL7620.Contig2_A;CL484.Contig2_A;Unigene10240_A;CL2271.Contig1_A;CL8856.Contig1_A;CL7002.Contig3_A;CL7738.Contig2_A;CL6996.Contig1_A;CL263.Contig3_A;Unigene29623_A;CL2705.Contig2_A;Unigene28375_A;Unigene7019_A;CL5319.Contig1_A;CL4152.Contig2_A;Unigene5…
GO:0015935	small ribosomal subunit	16	115	0.000441322	0.0058843	CL7296.Contig1_A;CL6333.Contig2_A;CL7738.Contig1_A;CL484.Contig1_A;Unigene10366_A;CL7905.Contig2_A;CL7738.Contig2_A;CL9804.Contig1_A;CL5217.Contig2_A;CL3636.Contig2_A;CL681.Contig1_A;CL3187.Contig2_A;CL3497.Contig2_A;Unigene9470_A;CL484.Contig2_A;Unigene4498_A
GO:0005945	6-phosphofructokinase complex	3	6	0.00283683	0.0349148	CL1053.Contig3_A;CL1053.Contig7_A;CL1053.Contig4_A
GO:0005730	nucleolus	35	404	0.00360012	0.0398437	CL263.Contig3_A;CL7738.Contig1_A;CL8167.Contig3_A;CL4490.Contig3_A;CL2872.Contig1_A;CL6023.Contig1_A;Unigene30783_A;Unigene1228_A;Unigene10366_A;CL8167.Contig1_A;CL7738.Contig2_A;CL3636.Contig2_A;Unigene28604_A;Unigene31457_A;CL681.Contig1_A;CL5462.Contig3_A;CL3395.Contig1_A;Unigene29998_A;Unigene5509_A;CL5081.Contig2_A;CL484.Contig1_A;CL5535.Contig1_A;Unigene37390_A;CL484.Contig2_A;Unigene26726_…
GO:0043228	non-membrane-bounded organelle	78	1090	0.00398437	0.0398437	CL7905.Contig2_A;Unigene17080_A;CL6147.Contig3_A;CL8167.Contig1_A;CL5217.Contig2_A;CL7738.Contig2_A;CL409.Contig12_A;CL6333.Contig2_A;CL6597.Contig2_A;Unigene5468_A;Unigene30270_A;Unigene29998_A;CL3900.Contig1_A;CL681.Contig1_A;Unigene3581_A;Unigene30783_A;CL6597.Contig1_A;Unigene9470_A;Unigene31457_A;CL484.Contig2_A;Unigene26_A;Unigene28604_A;Unigene5509_A;Unigene30805_A;Unigene4410_A;CL2872.Con…
GO:0043232	intracellular non-membrane-bounded organelle	78	1090	0.00398437	0.0398437	Unigene3129_A;Unigene30270_A;Unigene31457_A;CL8856.Contig1_A;CL409.Contig8_A;CL7296.Contig1_A;CL484.Contig1_A;Unigene5468_A;CL6147.Contig3_A;Unigene14937_A;CL681.Contig1_A;Unigene952_A;CL4490.Contig3_A;Unigene26_A;CL3395.Contig1_A;CL1280.Contig9_A;Unigene29998_A;CL4071.Contig1_A;Unigene28604_A;CL5462.Contig2_A;CL3900.Contig1_A;CL3187.Contig2_A;CL263.Contig3_A;Unigene4410_A;Unigene30805_A;CL2407.C…
GO:0044444	cytoplasmic part	178	2902	0.0072507	0.0682418	CL5834.Contig2_A;CL6996.Contig1_A;CL2187.Contig2_A;Unigene3581_A;CL4152.Contig2_A;CL5462.Contig2_A;Unigene6607_A;CL8167.Contig1_A;CL3636.Contig2_A;Unigene34742_A;CL3187.Contig2_A;Unigene25534_A;CL7738.Contig2_A;CL5188.Contig2_A;Unigene32958_A;Unigene5043_A;CL53.Contig2_A;Unigene27350_A;Unigene1228_A;CL7944.Contig2_A;CL6409.Contig2_A;Unigene3129_A;CL2705.Contig2_A;Unigene10240_A;CL1868.Contig2_A;C…
GO:0022627	cytosolic small ribosomal subunit	9	68	0.0108401	0.0904812	Unigene10366_A;CL9804.Contig1_A;CL7738.Contig1_A;CL681.Contig1_A;CL7296.Contig1_A;CL6333.Contig2_A;CL7738.Contig2_A;CL3636.Contig2_A;Unigene9470_A
GO:0044428	nuclear part	40	512	0.0111883	0.0904812	Unigene26726_A;CL3613.Contig2_A;CL8856.Contig1_A;Unigene37390_A;CL6458.Contig2_A;CL3395.Contig1_A;CL4490.Contig3_A;CL9804.Contig1_A;CL3576.Contig2_A;CL9819.Contig2_A;CL2872.Contig1_A;CL7738.Contig1_A;CL681.Contig1_A;Unigene26414_A;Unigene5509_A;CL9819.Contig4_A;CL8167.Contig3_A;CL3636.Contig2_A;Unigene9470_A;Unigene4498_A;CL4685.Contig1_A;Unigene29998_A;Unigene30783_A;Unigene28604_A;Unigene4410_A…
GO:0009536	plastid	90	1339	0.0113101	0.0904812	CL8856.Contig1_A;CL4152.Contig1_A;CL6902.Contig1_A;CL1053.Contig7_A;CL5674.Contig1_A;Unigene25534_A;Unigene1376_A;Unigene10955_A;CL3900.Contig2_A;Unigene25856_A;Unigene5043_A;CL2016.Contig1_A;CL2779.Contig2_A;CL7714.Contig2_A;CL849.Contig4_A;Unigene29122_A;CL2187.Contig2_A;Unigene7019_A;CL3355.Contig2_A;CL3516.Contig3_A;CL3636.Contig2_A;CL2760.Contig2_A;CL3547.Contig1_A;CL7002.Contig3_A;Unigene31…
GO:0005775	vacuolar lumen	2	4	0.0165242	0.125899	CL4099.Contig1_A;CL4099.Contig2_A
GO:0005737	cytoplasm	198	3332	0.0175113	0.127355	Unigene28928_A;Unigene12250_A;CL2705.Contig1_A;Unigene7582_A;Unigene9055_A;Unigene29122_A;Unigene34597_A;CL3933.Contig2_A;CL2431.Contig1_A;CL7738.Contig1_A;Unigene25856_A;CL6597.Contig1_A;CL160.Contig24_A;Unigene10240_A;CL3547.Contig2_A;CL484.Contig1_A;CL3187.Contig2_A;CL4099.Contig2_A;Unigene25534_A;CL6023.Contig1_A;CL7002.Contig3_A;CL2872.Contig1_A;CL2937.Contig4_A;Unigene18893_A;CL7905.Contig2…
GO:0031981	nuclear lumen	35	452	0.0196899	0.136973	Unigene4498_A;Unigene4410_A;CL3395.Contig1_A;Unigene10366_A;CL9804.Contig1_A;CL7738.Contig1_A;CL5462.Contig3_A;CL6333.Contig2_A;CL8167.Contig1_A;CL8856.Contig1_A;Unigene9470_A;Unigene1228_A;CL6023.Contig1_A;CL7738.Contig2_A;Unigene28604_A;CL2872.Contig1_A;Unigene5509_A;CL5535.Contig1_A;CL484.Contig1_A;CL484.Contig2_A;CL3636.Contig2_A;CL8167.Contig3_A;CL4490.Contig3_A;Unigene37390_A;Unigene31457_A…
GO:0044446	intracellular organelle part	105	1633	0.0211185	0.140004	Unigene23840_A;Unigene9470_A;CL9819.Contig2_A;Unigene19846_A;Unigene10986_A;CL3613.Contig2_A;CL7942.Contig1_A;Unigene10955_A;CL681.Contig1_A;CL7738.Contig2_A;Unigene5043_A;CL2872.Contig1_A;CL2407.Contig1_A;CL484.Contig1_A;CL3576.Contig2_A;Unigene10366_A;CL4685.Contig1_A;Unigene3581_A;Unigene30783_A;CL7738.Contig1_A;CL6458.Contig2_A;CL6023.Contig1_A;Unigene1228_A;CL5665.Contig1_A;CL3497.Contig2_A;…
GO:0044422	organelle part	105	1635	0.0218757	0.140004	CL484.Contig2_A;CL5479.Contig2_A;CL405.Contig2_A;CL2760.Contig2_A;CL8167.Contig3_A;CL2705.Contig2_A;CL484.Contig1_A;CL5665.Contig2_A;CL5188.Contig1_A;CL7279.Contig1_A;CL6819.Contig4_A;CL7296.Contig1_A;CL5535.Contig1_A;CL7620.Contig2_A;Unigene4932_A;CL4685.Contig1_A;CL6023.Contig1_A;CL3355.Contig2_A;Unigene29998_A;CL3547.Contig1_A;CL4099.Contig2_A;CL3900.Contig1_A;Unigene10986_A;CL3547.Contig2_A;C…
GO:0043233	organelle lumen	37	493	0.0259262	0.151744	CL9804.Contig1_A;CL4099.Contig2_A;Unigene5509_A;CL6333.Contig2_A;Unigene10366_A;CL8167.Contig3_A;Unigene26726_A;CL3395.Contig1_A;CL2872.Contig1_A;CL6458.Contig2_A;CL5462.Contig2_A;CL5462.Contig3_A;CL5535.Contig1_A;Unigene4498_A;Unigene1228_A;CL5081.Contig2_A;Unigene10986_A;CL484.Contig1_A;CL263.Contig3_A;CL6023.Contig1_A;Unigene28604_A;CL8167.Contig1_A;CL7738.Contig1_A;CL4099.Contig1_A;CL484.Cont…
GO:0070013	intracellular organelle lumen	37	493	0.0259262	0.151744	CL3636.Contig2_A;CL7738.Contig1_A;CL4099.Contig2_A;Unigene5509_A;Unigene30783_A;CL4099.Contig1_A;CL8167.Contig1_A;Unigene4498_A;CL6333.Contig2_A;CL9804.Contig1_A;Unigene31457_A;CL5462.Contig3_A;Unigene10366_A;Unigene10986_A;CL7738.Contig2_A;Unigene37390_A;CL2872.Contig1_A;CL5535.Contig1_A;CL5462.Contig2_A;Unigene28604_A;CL681.Contig1_A;CL484.Contig1_A;CL5081.Contig2_A;CL6458.Contig2_A;CL6023.Cont…
GO:0005776	autophagosome	2	5	0.0265551	0.151744	CL4099.Contig1_A;CL4099.Contig2_A
GO:0031974	membrane-enclosed lumen	37	503	0.0340223	0.187709	CL3636.Contig2_A;CL8856.Contig1_A;CL4490.Contig3_A;CL4685.Contig1_A;CL5462.Contig3_A;CL263.Contig3_A;CL4099.Contig2_A;Unigene26726_A;CL7738.Contig2_A;CL7738.Contig1_A;Unigene31457_A;CL5081.Contig2_A;Unigene1228_A;Unigene4498_A;Unigene29998_A;CL3395.Contig1_A;Unigene10986_A;Unigene9470_A;CL9804.Contig1_A;Unigene5509_A;Unigene30783_A;CL484.Contig2_A;Unigene28604_A;CL6333.Contig2_A;CL681.Contig1_A;C…
GO:0000015	phosphopyruvate hydratase complex	2	6	0.0384143	0.204876	Unigene27100_A;Unigene18893_A
molecular function
GO ID	Description	GeneRatio (476)	BgRatio (7802)	pvalue	fdr	geneID
GO:0016705	oxidoreductase activity, acting on paired donors, with incorporation or reduction of molecular oxygen	20	106	4.90122e-06	0.0019948	CL2187.Contig2_A;CL2653.Contig1_A;Unigene17699_A;CL5674.Contig2_A;CL3333.Contig2_A;CL4527.Contig4_A;CL5816.Contig2_A;CL5816.Contig1_A;Unigene17548_A;CL2187.Contig1_A;CL2653.Contig2_A;CL5816.Contig3_A;CL6119.Contig1_A;CL4862.Contig3_A;CL5674.Contig1_A;Unigene5043_A;CL1185.Contig1_A;CL4862.Contig5_A;CL7245.Contig1_A;Unigene17034_A
GO:0003735	structural constituent of ribosome	49	436	1.86765e-05	0.00380067	CL6597.Contig2_A;CL6597.Contig1_A;CL8781.Contig1_A;Unigene7495_A;CL64.Contig3_A;CL3187.Contig2_A;Unigene5468_A;CL3900.Contig2_A;CL6023.Contig1_A;Unigene10366_A;CL3497.Contig2_A;CL7905.Contig2_A;CL681.Contig1_A;Unigene26726_A;CL484.Contig1_A;Unigene1228_A;Unigene3581_A;CL7738.Contig1_A;Unigene19846_A;CL7738.Contig2_A;Unigene17245_A;CL8856.Contig1_A;CL4071.Contig1_A;CL6458.Contig2_A;Unigene11643_A;…
GO:0016491	oxidoreductase activity	79	836	3.63672e-05	0.00493381	Unigene17034_A;CL4862.Contig5_A;Unigene12074_A;CL5674.Contig2_A;CL8831.Contig2_A;CL1555.Contig1_A;Unigene13114_A;Unigene17699_A;CL2653.Contig2_A;CL7593.Contig2_A;CL646.Contig1_A;CL1185.Contig1_A;CL2779.Contig1_A;Unigene5329_A;CL2841.Contig1_A;Unigene12654_A;CL2872.Contig1_A;CL2779.Contig2_A;Unigene27749_A;CL5741.Contig1_A;CL6996.Contig1_A;Unigene4628_A;Unigene30339_A;CL240.Contig1_A;CL8065.Contig…
GO:0003989	acetyl-CoA carboxylase activity	4	6	0.000185983	0.0183761	CL8406.Contig1_A;CL1868.Contig2_A;Unigene4932_A;CL8406.Contig2_A
GO:0004449	isocitrate dehydrogenase (NAD+) activity	3	3	0.00022575	0.0183761	Unigene10262_A;CL2779.Contig1_A;CL2779.Contig2_A
GO:0005198	structural molecule activity	50	498	0.000278183	0.0188701	Unigene1228_A;CL7738.Contig2_A;Unigene17245_A;CL3900.Contig1_A;Unigene15401_A;Unigene19846_A;CL4071.Contig2_A;Unigene29623_A;CL6597.Contig2_A;Unigene14937_A;CL3187.Contig2_A;CL4490.Contig3_A;Unigene11643_A;CL5462.Contig3_A;Unigene28462_A;CL4685.Contig1_A;Unigene4498_A;CL9804.Contig1_A;CL3900.Contig2_A;CL3636.Contig2_A;CL7738.Contig1_A;CL6458.Contig2_A;CL6023.Contig1_A;Unigene28604_A;CL7905.Contig…
GO:0016421	CoA carboxylase activity	4	7	0.000413033	0.0210131	CL1868.Contig2_A;Unigene4932_A;CL8406.Contig2_A;CL8406.Contig1_A
GO:0016885	ligase activity, forming carbon-carbon bonds	4	7	0.000413033	0.0210131	Unigene4932_A;CL8406.Contig1_A;CL8406.Contig2_A;CL1868.Contig2_A
GO:0016407	acetyltransferase activity	8	34	0.000801479	0.0350804	CL7914.Contig1_A;CL1576.Contig2_A;CL3219.Contig1_A;CL1576.Contig1_A;CL7914.Contig3_A;Unigene9323_A;Unigene1237_A;Unigene33051_A
GO:0045485	omega-6 fatty acid desaturase activity	3	4	0.000861926	0.0350804	CL5674.Contig1_A;CL5816.Contig2_A;CL5674.Contig2_A
GO:0051536	iron-sulfur cluster binding	16	111	0.00106831	0.0362334	Unigene26291_A;CL703.Contig2_A;Unigene12587_A;Unigene27749_A;Unigene25534_A;Unigene3029_A;CL2062.Contig2_A;Unigene15942_A;Unigene6607_A;Unigene15939_A;Unigene2593_A;CL5665.Contig2_A;CL5665.Contig1_A;Unigene4467_A;CL1555.Contig1_A;CL703.Contig7_A
GO:0051540	metal cluster binding	16	111	0.00106831	0.0362334	Unigene15939_A;Unigene27749_A;Unigene4467_A;Unigene3029_A;CL703.Contig2_A;CL5665.Contig2_A;Unigene26291_A;Unigene2593_A;Unigene6607_A;Unigene15942_A;Unigene25534_A;CL2062.Contig2_A;CL5665.Contig1_A;CL703.Contig7_A;CL1555.Contig1_A;Unigene12587_A
GO:0016597	amino acid binding	7	29	0.00144868	0.0453548	Unigene2980_A;CL915.Contig7_A;CL915.Contig6_A;CL23.Contig2_A;CL915.Contig5_A;CL2476.Contig3_A;CL2476.Contig1_A
GO:0046608	carotenoid isomerase activity	3	5	0.0020571	0.0598029	CL7714.Contig2_A;Unigene29122_A;Unigene25856_A
GO:0004072	aspartate kinase activity	4	11	0.00319909	0.0868019	Unigene2980_A;CL915.Contig6_A;CL915.Contig5_A;CL915.Contig7_A
GO:0016719	carotene 7,8-desaturase activity	2	2	0.00371488	0.0940462	CL2187.Contig2_A;CL2187.Contig1_A
GO:0003872	6-phosphofructokinase activity	3	6	0.00392822	0.0940462	CL1053.Contig7_A;CL1053.Contig4_A;CL1053.Contig3_A
GO:0016903	oxidoreductase activity, acting on the aldehyde or oxo group of donors	10	65	0.00561383	0.126935	CL7702.Contig2_A;Unigene32958_A;CL2872.Contig1_A;CL9236.Contig1_A;CL2016.Contig2_A;CL5525.Contig1_A;CL2016.Contig1_A;CL3783.Contig3_A;CL3783.Contig1_A;CL6902.Contig1_A
GO:0016453	C-acetyltransferase activity	3	7	0.00656461	0.140621	CL7914.Contig1_A;CL7914.Contig3_A;Unigene9323_A
GO:0008138	protein tyrosine/serine/threonine phosphatase activity	4	14	0.00838286	0.162468	CL2583.Contig1_A;CL2583.Contig2_A;CL6409.Contig2_A;CL8392.Contig1_A
GO:0019202	amino acid kinase activity	4	14	0.00838286	0.162468	CL915.Contig6_A;Unigene2980_A;CL915.Contig7_A;CL915.Contig5_A
GO:0031406	carboxylic acid binding	8	50	0.0100685	0.164148	CL23.Contig2_A;CL2476.Contig3_A;CL2476.Contig1_A;CL4527.Contig4_A;Unigene2980_A;CL915.Contig7_A;CL915.Contig6_A;CL915.Contig5_A
GO:0043177	organic acid binding	8	50	0.0100685	0.164148	CL915.Contig5_A;CL915.Contig7_A;Unigene2980_A;CL2476.Contig1_A;CL915.Contig6_A;CL2476.Contig3_A;CL4527.Contig4_A;CL23.Contig2_A
GO:0008890	glycine C-acetyltransferase activity	2	3	0.0106931	0.164148	CL7914.Contig3_A;CL7914.Contig1_A
GO:0016781	phosphotransferase activity, paired acceptors	2	3	0.0106931	0.164148	CL2271.Contig2_A;CL2271.Contig1_A
GO:0050242	pyruvate, phosphate dikinase activity	2	3	0.0106931	0.164148	CL2271.Contig2_A;CL2271.Contig1_A
GO:0008080	N-acetyltransferase activity	4	15	0.0108894	0.164148	Unigene1237_A;CL1576.Contig2_A;CL1576.Contig1_A;Unigene33051_A
GO:0008443	phosphofructokinase activity	3	9	0.0143737	0.208835	CL1053.Contig4_A;CL1053.Contig7_A;CL1053.Contig3_A
GO:0004042	acetyl-CoA:L-glutamate N-acetyltransferase activity	2	4	0.0205243	0.208835	CL1576.Contig1_A;CL1576.Contig2_A
GO:0004345	glucose-6-phosphate dehydrogenase activity	2	4	0.0205243	0.208835	CL7593.Contig3_A;CL7593.Contig2_A
GO:0004556	alpha-amylase activity	2	4	0.0205243	0.208835	CL7944.Contig1_A;CL7944.Contig2_A
GO:0008519	ammonium transmembrane transporter activity	2	4	0.0205243	0.208835	CL4690.Contig1_A;Unigene7385_A
GO:0016664	oxidoreductase activity, acting on other nitrogenous compounds as donors, iron-sulfur protein as acceptor	2	4	0.0205243	0.208835	CL5665.Contig2_A;CL5665.Contig1_A
GO:0019776	Atg8 ligase activity	2	4	0.0205243	0.208835	CL4099.Contig2_A;CL4099.Contig1_A
GO:0019779	Atg8 activating enzyme activity	2	4	0.0205243	0.208835	CL4099.Contig1_A;CL4099.Contig2_A
GO:0019783	ubiquitin-like protein-specific protease activity	2	4	0.0205243	0.208835	CL4099.Contig2_A;CL4099.Contig1_A
GO:0019786	Atg8-specific protease activity	2	4	0.0205243	0.208835	CL4099.Contig1_A;CL4099.Contig2_A
GO:0033743	peptide-methionine (R)-S-oxide reductase activity	2	4	0.0205243	0.208835	CL240.Contig1_A;CL7620.Contig2_A
GO:0048307	ferredoxin-nitrite reductase activity	2	4	0.0205243	0.208835	CL5665.Contig2_A;CL5665.Contig1_A
GO:0098809	nitrite reductase activity	2	4	0.0205243	0.208835	CL5665.Contig2_A;CL5665.Contig1_A
GO:0016410	N-acyltransferase activity	4	18	0.0211171	0.209626	CL1576.Contig2_A;CL1576.Contig1_A;Unigene33051_A;Unigene1237_A
GO:0004448	isocitrate dehydrogenase activity	3	11	0.0257745	0.238414	CL2779.Contig1_A;CL2779.Contig2_A;Unigene10262_A
GO:0004725	protein tyrosine phosphatase activity	3	11	0.0257745	0.238414	CL8392.Contig1_A;CL2583.Contig1_A;CL2583.Contig2_A
GO:0016661	oxidoreductase activity, acting on other nitrogenous compounds as donors	3	11	0.0257745	0.238414	CL5665.Contig1_A;CL5665.Contig2_A;CL1555.Contig1_A
GO:0016614	oxidoreductase activity, acting on CH-OH group of donors	15	143	0.0275305	0.247537	Unigene13114_A;CL2779.Contig2_A;Unigene12654_A;CL7593.Contig3_A;CL3314.Contig2_A;CL3783.Contig3_A;CL7593.Contig2_A;CL228.Contig3_A;CL2779.Contig1_A;CL953.Contig2_A;Unigene10262_A;Unigene7582_A;CL4152.Contig1_A;CL4152.Contig2_A;Unigene12074_A
GO:0016616	oxidoreductase activity, acting on the CH-OH group of donors, NAD or NADP as acceptor	14	132	0.0299593	0.247537	CL953.Contig2_A;CL4152.Contig2_A;CL3314.Contig2_A;Unigene7582_A;CL7593.Contig2_A;Unigene10262_A;Unigene12654_A;CL3783.Contig3_A;CL7593.Contig3_A;CL2779.Contig2_A;CL4152.Contig1_A;Unigene12074_A;CL2779.Contig1_A;Unigene13114_A
GO:0016774	phosphotransferase activity, carboxyl group as acceptor	4	20	0.0303732	0.247537	CL915.Contig5_A;CL915.Contig6_A;Unigene2980_A;CL915.Contig7_A
GO:0016620	oxidoreductase activity, acting on the aldehyde or oxo group of donors, NAD or NADP as acceptor	7	50	0.0308261	0.247537	CL6902.Contig1_A;CL5525.Contig1_A;Unigene32958_A;CL9236.Contig1_A;CL2872.Contig1_A;CL3783.Contig3_A;CL3783.Contig1_A
GO:0005506	iron ion binding	11	96	0.0313366	0.247537	CL8065.Contig2_A;Unigene25534_A;CL2062.Contig2_A;CL703.Contig2_A;Unigene26291_A;CL2653.Contig2_A;Unigene27749_A;CL2653.Contig1_A;CL4527.Contig4_A;CL703.Contig7_A;Unigene6607_A
GO:0046429	4-hydroxy-3-methylbut-2-en-1-yl diphosphate synthase activity	2	5	0.0328358	0.247537	CL6996.Contig1_A;Unigene27749_A
GO:0051903	S-(hydroxymethyl)glutathione dehydrogenase activity	2	5	0.0328358	0.247537	Unigene12654_A;Unigene13114_A
GO:0052592	oxidoreductase activity, acting on CH or CH2 groups, with an iron-sulfur protein as acceptor	2	5	0.0328358	0.247537	Unigene27749_A;CL6996.Contig1_A
GO:0016408	C-acyltransferase activity	3	12	0.0328427	0.247537	Unigene9323_A;CL7914.Contig1_A;CL7914.Contig3_A
GO:0019200	carbohydrate kinase activity	3	12	0.0328427	0.247537	CL1053.Contig4_A;CL1053.Contig7_A;CL1053.Contig3_A
GO:0004000	adenosine deaminase activity	3	13	0.0408097	0.301991	CL160.Contig21_A;CL160.Contig24_A;CL160.Contig20_A
GO:0003951	NAD+ kinase activity	2	6	0.0472896	0.310433	CL6797.Contig3_A;CL6797.Contig1_A
GO:0004401	histidinol-phosphatase activity	2	6	0.0472896	0.310433	CL2937.Contig4_A;CL2937.Contig1_A
GO:0004634	phosphopyruvate hydratase activity	2	6	0.0472896	0.310433	Unigene18893_A;Unigene27100_A
GO:0010347	L-galactose-1-phosphate phosphatase activity	2	6	0.0472896	0.310433	CL2937.Contig1_A;CL2937.Contig4_A
GO:0015293	symporter activity	2	6	0.0472896	0.310433	CL3604.Contig4_A;Unigene27749_A
GO:0015294	solute:cation symporter activity	2	6	0.0472896	0.310433	CL3604.Contig4_A;Unigene27749_A
GO:0070456	galactose-1-phosphate phosphatase activity	2	6	0.0472896	0.310433	CL2937.Contig1_A;CL2937.Contig4_A
GO:0019843	rRNA binding	7	55	0.0483856	0.312586	Unigene5468_A;Unigene4498_A;CL3636.Contig2_A;CL7296.Contig1_A;CL9804.Contig1_A;CL6023.Contig1_A;CL7905.Contig2_A
GO:0016624	oxidoreductase activity, acting on the aldehyde or oxo group of donors, disulfide as acceptor	3	15	0.0593443	0.318347	CL2016.Contig2_A;CL2016.Contig1_A;CL7702.Contig2_A
