# Supplementary material for: Comparative transcriptome analysis of a long-time span two-step culture process reveals a potential mechanism for astaxanthin and biomass hyper-accumulation in Haematococcus pluvialis JNU35
Source: Biotechnol Biofuels. 2019 Jan 28;12:18. doi: 10.1186/s13068-019-1355-5 (PMC6348685; doi:10.1186/s13068-019-1355-5)
Supplement: Supplementary file 3 — Additional file 3: Table S3. The KEGG pathway of significantly expression pattern. [file 13068_2019_1355_MOESM3_ESM.xlsx]

## Sheet: Sheet1
Table S3 The KEGG pathway of significantly expression pattern
Pathway	All profiles（5746）	profile23（951）	Profile0（1770）	profile1 (293)	profile12 (505)	profile20 (315)	profile 22 (330)
RNA transport	730	94	255	41	18	53	59
Endocytosis	380	48	122	15	39	35	24
Protein processing in endoplasmic reticulum	352	48	101	13	45	18	21
Purine metabolism	312	35	115	27	11	5	16
Spliceosome	262	43	87	7	16	14	12
Carbon metabolism	251	63	53	7	51	5	17
Biosynthesis of amino acids	238	50	63	10	30	4	13
Ribosome	226	78	42	13	63	--	1
Phenylpropanoid biosynthesis	213	39	84	10	6	8	15
mRNA surveillance pathway	208	33	65	12	12	15	8
Pyrimidine metabolism	204	25	72	24	4	4	8
RNA degradation	176	29	55	9	5	15	10
Plant-pathogen interaction	151	20	38	17	15	13	9
Amino sugar and nucleotide sugar metabolism	148	9	69	6	11	11	11
Plant hormone signal transduction	144	24	31	7	1	14	17
Glycolysis / Gluconeogenesis	138	37	22	4	20	3	18
Ribosome biogenesis in eukaryotes	133	14	41	9	6	1	3
Starch and sucrose metabolism	127	24	40	4	5	15	13
Nucleotide excision repair	124	23	41	6	5	7	5
Ubiquitin mediated proteolysis	121	20	23	6	19	8	5
Basal transcription factors	112	15	33	4	--	6	12
Cysteine and methionine metabolism	109	23	41	8	14	2	4
Pyruvate metabolism	107	27	17	3	23	1	14
Oxidative phosphorylation	106	14	18	7	30	1	1
Phagosome	100	5	28	4	33	2	1
DNA replication	98	8	49	10	1	3	6
Lysine degradation	92	9	25	4	5	7	16
Fatty acid metabolism	90	20	7	1	19	6	4
Photosynthesis	89	17	41	9	1	4	1
ABC transporters	88	12	19	3	3	12	18
Arginine and proline metabolism	81	16	26	3	8	1	3
Glycine, serine and threonine metabolism	78	19	24	5	7	2	3
RNA polymerase	77	9	24	8	--	3	1
Phosphatidylinositol signaling system	77	8	25	10	11	--	2
Peroxisome	77	18	13	3	13	5	6
Mismatch repair	74	10	29	4	4	5	5
Pentose and glucuronate interconversions	73	12	30	3	2	3	4
Porphyrin and chlorophyll metabolism	71	18	36	--	1	3	3
2-Oxocarboxylic acid metabolism	71	19	13	6	10	3	--
Galactose metabolism	71	8	20	2	4	7	12
Homologous recombination	67	11	20	6	2	1	3
Base excision repair	66	9	23	3	--	2	5
Carbon fixation in photosynthetic organisms	66	11	21	1	14	1	--
Citrate cycle (TCA cycle)	65	14	8	2	23	2	3
Glycerophospholipid metabolism	63	11	23	3	6	3	1
Inositol phosphate metabolism	62	5	17	10	11	1	2
Glutathione metabolism	60	12	18	2	8	6	2
Fatty acid biosynthesis	59	13	5	1	11	6	4
Fructose and mannose metabolism	59	8	13	--	6	10	3
Proteasome	57	7	4	2	36	--	--
Glycerolipid metabolism	56	8	26	--	5	4	--
Aminoacyl-tRNA biosynthesis	55	3	30	2	4	1	--
Ascorbate and aldarate metabolism	55	9	22	2	4	1	4
Glyoxylate and dicarboxylate metabolism	54	6	15	4	15	1	3
Pentose phosphate pathway	53	17	8	--	10	1	6
Propanoate metabolism	52	19	1	--	9	2	9
Photosynthesis - antenna proteins	48	3	41	--	1	3	--
Lysine biosynthesis	44	10	8	7	2	1	2
Valine, leucine and isoleucine degradation	43	19	7	--	8	4	--
N-Glycan biosynthesis	42	3	15	2	3	--	2
Sphingolipid metabolism	40	10	7	2	6	2	2
Alanine, aspartate and glutamate metabolism	39	10	10	--	4	4	4
Regulation of autophagy	39	9	9	5	1	1	5
Nitrogen metabolism	38	13	8	1	5	--	6
Biosynthesis of unsaturated fatty acids	38	10	3	1	9	1	--
Insulin resistance	38	6	7	1	9	4	1
Glycosylphosphatidylinositol(GPI)-anchor biosynthesis	37	8	3	9	1	1	--
Steroid biosynthesis	36	9	7	--	11	--	2
Monobactam biosynthesis	34	8	10	4	--	1	2
Fatty acid elongation	34	1	3	1	6	4	1
Selenocompound metabolism	34	5	13	2	4	--	5
beta-Alanine metabolism	34	13	3	--	5	2	3
Arginine biosynthesis	31	9	3	--	4	1	4
Protein export	29	4	7	4	7	--	--
Carotenoid biosynthesis	28	19	2	1	1	--	2
Fatty acid degradation	28	11	1	--	7	2	3
Tyrosine metabolism	27	11	3	--	5	--	3
Nicotinate and nicotinamide metabolism	26	7	9	2	--	1	1
Arachidonic acid metabolism	26	5	4	--	5	3	2
One carbon pool by folate	26	2	8	1	--	1	--
Phenylalanine, tyrosine and tryptophan biosynthesis	26	3	14	--	1	--	2
Ubiquinone and other terpenoid-quinone biosynthesis	25	10	6	--	2	--	1
Thiamine metabolism	24	7	7	--	4	--	--
Pantothenate and CoA biosynthesis	24	4	4	1	4	1	1
Terpenoid backbone biosynthesis	24	7	2	--	1	1	--
Biotin metabolism	21	5	3	1	4	1	--
Sulfur metabolism	21	3	10	4	2	--	--
Circadian rhythm - plant	21	2	6	--	--	1	3
Phenylalanine metabolism	20	7	5	--	3	--	4
Valine, leucine and isoleucine biosynthesis	19	1	9	1	1	--	--
Ether lipid metabolism	19	1	8	1	4	--	--
Butanoate metabolism	18	6	3	--	1	3	1
Folate biosynthesis	17	3	6	2	--	--	--
Non-homologous end-joining	17	3	1	--	1	--	1
Isoquinoline alkaloid biosynthesis	17	7	5	--	1	--	1
Tropane, piperidine and pyridine alkaloid biosynthesis	17	7	5	1	1	--	1
Tryptophan metabolism	17	5	4	--	3	2	1
AGE-RAGE signaling pathway in diabetic complications	16	2	4	--	6	--	3
Histidine metabolism	16	5	6	--	2	--	--
SNARE interactions in vesicular transport	16	5	1	2	3	--	--
Other glycan degradation	15	5	--	1	1	3	2
Riboflavin metabolism	14	1	4	2	1	1	--
alpha-Linolenic acid metabolism	14	5	2	--	2	1	--
Sulfur relay system	12	4	3	2	--	--	--
Linoleic acid metabolism	11	5	1	--	1	1	1
Vitamin B6 metabolism	11	2	3	2	--	--	--
Taurine and hypotaurine metabolism	10	3	2	--	--	2	--
Cutin, suberine and wax biosynthesis	9	6	--	--	1	2	--
Cyanoamino acid metabolism	9	4	1	--	--	--	--
Other types of O-glycan biosynthesis	7	--	2	--	--	2	--
Zeatin biosynthesis	6	4	--	--	--	--	--
C5-Branched dibasic acid metabolism	6	--	1	--	--	--	--
Caffeine metabolism	5	1	--	--	--	2	--
Degradation of aromatic compounds	5	4	--	--	--	--	--
Glycosphingolipid biosynthesis - globo series	4	--	--	--	3	1	--
Sesquiterpenoid and triterpenoid biosynthesis	4	1	1	--	--	--	1
Flavonoid biosynthesis	4	2	1	--	--	--	--
Glycosphingolipid biosynthesis - ganglio series	3	1	--	1	--	--	--
Lipoic acid metabolism	3	2	--	1	--	--	--
Synthesis and degradation of ketone bodies	3	1	--	--	--	1	--
Diterpenoid biosynthesis	3	1	--	--	1	--	--
Glycosaminoglycan degradation	2	1	--	1	--	--	--
Brassinosteroid biosynthesis	2	--	1	--	--	1	--
Glucosinolate biosynthesis	1	--	--	--	1	--	--
Monoterpenoid biosynthesis	1	--	--	--	1	--	--
Limonene and pinene degradation	1	1	--	--	--	--	--
Stilbenoid, diarylheptanoid and gingerol biosynthesis	1	--	1	--	--	--	--
