# Supplementary material for: Comparative transcriptome analysis of a long-time span two-step culture process reveals a potential mechanism for astaxanthin and biomass hyper-accumulation in Haematococcus pluvialis JNU35
Source: Biotechnol Biofuels. 2019 Jan 28;12:18. doi: 10.1186/s13068-019-1355-5 (PMC6348685; doi:10.1186/s13068-019-1355-5)
Supplement: Supplementary file 4 — Additional file 4: Table S4. The relevant genes involved in astaxanthin biosynthesis. [file 13068_2019_1355_MOESM4_ESM.xlsx]

## Sheet: Sheet1
Table S4 The relevant genes involved in Astaxanthin biosynthesis
Abbreviation	Enzyme	Unigene ID	2d	4d	8d	10d	12d	14d	16d	20d
MVA Pathway
AACT	acetyl-CoA C-acetyltransferase [EC:2.3.1.9]	CL6781.Contig1_A	8.31	9.31	8.88	9.88	10.55	12.25	11.54	14.43
		Unigene29211_A	0	0	0	1.27	1.91	1.86	0	0
HMGS	hydroxymethylglutaryl-CoA synthase	CL4596.Contig1_A	10.8	4.31	1.78	2.91	4.39	3.68	3.28	6.38
		CL4596.Contig2_A	6.02	16.32	23.26	14.81	12.69	13.15	11.72	9.66
HMGR	hydroxymethylglutaryl-CoA reductase (NADPH)	Unigene20462_A	0	0	0	0	0	0	0	0
		Unigene24857_A	0	0	0	0.3	2	1.9	0	0
		CL8179.Contig1_A	0	0	0	0	0	0	0	0
		Unigene14287_A	0	0	0	0	0	0	0	0
		Unigene20462_A	0	0	0	0	0	0	0	0
		Unigene24857_A	0	0	0	0.3	2	1.9	0	0
MK	mevalonate kinase[EC:2.7.4.2]	CL7377.Contig3_A	2.8	4.16	4.67	2.7	3.33	4.75	2.71	3.9
PMK	phosphomevalonate kinase	Unigene27643_A	0	0	0	0	0	0	0	0
		Unigene27685_A	0	0	0	0	0	0	0	0
MDC	diphosphomevalonate decarboxylase	Unigene28049_A	0	0	0	0	0	0	0	0
		Unigene3970_A	0	0	0	0	0	0	0	0
		Unigene5637_A	0	0	0	0	0	0	0	0
MEP pathway
DXS	1-deoxy-D-xylulose-5-phosphatesynthase [EC:2.2.1.7]	Unigene7019_A	97.75	117.35	161.59	209.56	192.33	281.13	376.5	219.01
DXR	1-deoxy-D-xylulose 5-phosphate reductoisomerase[EC:1.1.1.267]	Unigene37202_A	79.61	60.87	70.47	96.62	138.8	126.98	139.38	121.5
		Unigene31146_A	22.42	17.16	19.44	27.28	46.01	40.33	49.4	42.17
MCT	2-C-methyl-D-erythritol 4-phosphate cytidyltransferase	Unigene27770_A	45.83	36.3	41.98	79.62	94.81	101.02	108.35	103.77
		CL2422.Contig3_A	0.47	0	0.06	0	0	0	0	0.44
		CL2422.Contig2_A	1.54	1.48	1.47	1.18	1.49	1.55	1.98	2.08
CMK	4-diphosphocytidyl-2C-methyl-D-erythritol kinase	Unigene6605_A	29.14	20.44	21.67	32.37	41.12	42.02	37.71	31.7
MDS	2-C-methyl-D-erythritol 2,4-cyclodiphosphate synthase(EC:4.6.1.12)	CL7662.Contig1_A	29.27	19.11	18.12	26.55	34.4	27.3	30.01	35.77
		CL7662.Contig2_A	7.05	2.77	3.87	3.07	3.64	8.1	6.48	2.3
		CL7662.Contig3_A	19.46	20.49	16.82	23.61	27.36	26.25	28.18	33.24
HDS	4-hydroxy-3-methylbut-2-en-1-yl diphosphate synthase[EC:1.17.7.1 1.17.7.3]	Unigene27749_A	65.09	51.11	73.21	109.58	162.39	170.06	229.48	125.6
HDR	4-hydroxy-3-methylbut-2-enyl diphosphate reductase[EC:1.17.1.2]	CL6996.Contig1_A	58.26	46.39	70.53	110.06	122.35	126.38	170.71	119.59
IDI	isopentenyl-diphosphate delta-isomerase	Unigene10218_A	14.01	24.3	37.13	28.71	23.36	24.6	27.79	17.64
		Unigene19126_A	2.84	0.26	0	0.78	1.1	1.86	1.95	3.03
		Unigene15351_A	0.31	0.42	1.22	0.14	0.16	0.55	0.65	0.38
		CL2266.Contig3_A	70.91	49.24	55.65	82.31	96.78	109.66	110.18	144.38
		Unigene2337_A	38.77	12.59	8.44	10.46	15.18	12.75	13.23	11.88
		CL2962.Contig1_A	26.04	18.42	19.95	20.79	23.97	23.01	21.02	25.63
		CL2994.Contig4_A	5.65	5.57	8.28	3.58	4.89	3.66	3.95	4.24
		CL7001.Contig1_A	8	4.44	3.86	6.41	6.51	4.72	5.13	1.26
		CL1740.Contig1_A	16.6	10.11	9.54	10.75	12.66	13.13	14.26	13.17
		CL1383.Contig1_A	46.1	29.85	36.22	32.06	36.3	34.99	37.13	37.22
FDPS	farnesyl diphosphate synthase [EC:2.5.1.1 2.5.1.10]	Unigene23365_A	27.7	14.12	11.54	12.15	19.12	14.46	16.36	11.44
		Unigene10432_A	3.38	2.92	4.44	3.15	4.84	3.33	3.59	3.49
GGPS	geranylgeranyl diphosphate synthase, type III [EC:2.5.1.1 2.5.1.10 2.5.1.29]	Unigene21156_A	0	0	0	2.93	5.24	1.52	0	0
		Unigene30715_A	136.33	173.08	141.17	212.66	421.81	418.64	430.3	441.02
		CL1574.Contig2_A	9.39	9.29	6.75	6.07	6.07	5.01	5.75	6.74
		CL1574.Contig1_A	1.27	0.51	1.62	1.29	1.54	1.04	1.14	1.38
Carotenoid biosynthesis
PSY	phytoene synthase	CL4515.Contig1_A	22.62	18.88	26.36	64.42	139.02	148.85	196.76	205.1
		CL4515.Contig2_A	6.84	5.01	7.4	18.19	35.39	41.7	61.42	63.06
		CL4763.Contig2_A	7.86	4.57	6.07	10.01	15.6	10.87	12.24	11.54
		Unigene28450_A	0.15	0	0.12	0.55	2.78	2.14	1.74	2.59
PDS	phytoene desaturase	CL2263.Contig1_A	7.71	11.38	9.8	10.28	6.41	8.05	8.26	5.33
		CL6119.Contig1_A	47.87	50.2	76.43	148.48	238.25	265.26	347.31	251.09
		Unigene34100_A	5.04	3.8	5.7	3.7	3.9	4.4	4.79	2.5
		Unigene7522_A	9.61	8.28	10.32	7.71	6.89	6.29	7.53	6.14
		CL6119.Contig2_A	2.85	3.01	6.18	12.73	7.89	10.84	24.51	9.09
		CL7267.Contig1_A	71.57	52.7	9.7	10.63	13.21	6.92	4.31	2.22
ZDS	δ-carotene desaturase	CL2187.Contig1_A	19.88	17.68	20.86	49.69	72.92	73.94	104.13	69.35
		CL2187.Contig2_A	19.14	15.63	21.01	43.52	67.37	78.44	101.71	57.43
		Unigene9977_A	18.97	22.95	16.68	24.89	28.75	31.34	28.54	22.96
CRTISO	carotene isomerase	CL941.Contig2_A	17.69	7.2	5.42	4.64	5.97	5.81	6.92	9.02
		CL9716.Contig1_A	17.86	13.53	16.38	17.57	21.93	25.59	26.5	33.49
		CL9716.Contig4_A	23.53	23.48	21.83	35.72	47.58	53.11	52.79	70.42
		Unigene260_A	51.31	34.94	32.31	45.57	85.3	87.53	89.89	89.75
LYCb	lycopene beta cyclase	CL7245.Contig2_A	14.22	27.31	36.45	86.06	129.34	121.95	154.7	115.53
		Unigene31179_A	0.23	0.39	0.54	0.82	1.01	0.98	1.2	3.56
		CL7245.Contig1_A	48.07	61.56	84.17	193.46	340.78	370.26	421.04	287.24
CrtZ	beta-carotene 3-hydroxylase [EC:1.14.13.129]	Unigene20243_A	2	12.99	12.84	34.59	51.87	65.24	63.05	87.18
		Unigene9953_A	0.52	1.08	4.48	38.59	129.21	167.01	162.3	221.14
		CL4264.Contig2_A	1.51	5.17	5.72	18.61	25.08	31.19	31.55	40.17
		CL4264.Contig1_A	0.09	1.93	2.3	9.59	14.21	15.41	22.17	22.74
		CL3436.Contig2_A	0	0	0	0.32	1.64	2.22	2.05	3.5
		CL3436.Contig1_A	0	0	0	0.84	0.54	1.4	2.62	1.51
LYCe	lycopene ε-cyclase[EC:5.5.1.18]	CL8142.Contig1_A	40.91	60.91	32.39	27.49	8.81	3.53	2.31	0.25
		CL8142.Contig2_A	22.03	34.39	20.11	20.62	6.63	5.79	5.15	1.47
		CL8142.Contig3_A	13.91	10.77	10.85	5.94	7.12	0.56	0.55	0
BKT	beta-carotene ketolase	Unigene11485_A	8.65	8.94	12.6	47.72	128.49	164.2	160.83	205.16
		CL7868.Contig1_A	9.59	4.64	3.83	6.79	12.07	10.22	12.5	23.01
Lutein biosynthesis
LYCe	lycopene ε-cyclase[EC:5.5.1.18]	CL8142.Contig1_A	40.91	60.91	32.39	27.49	8.81	3.53	2.31	0.25
		CL8142.Contig2_A	22.03	34.39	20.11	20.62	6.63	5.79	5.15	1.47
		CL8142.Contig3_A	13.91	10.77	10.85	5.94	7.12	0.56	0.55	0
LUT5	beta-ring hydroxylase [EC:1.14.-.-]	CL958.Contig1_A	1.27	0.94	0.42	0	0	0	0	0
		CL958.Contig2_A	1.57	1.26	1.55	1.71	1.88	1.63	1.9	1.74
		CL958.Contig4_A	2.8	1.9	2.2	2	2.23	1.77	2.74	1.72
		CL958.Contig5_A	1.55	0.57	2.28	2.23	2.54	1.99	2.86	2.78
		CL2645.Contig1_A	4.44	5.87	3.08	3.52	5.36	5.98	5.53	5.02
		CL2645.Contig2_A	4.06	6.86	4.74	4.66	5.78	6.19	5.94	5.11
		CL2645.Contig3_A	7.95	13.31	10.95	8.8	8.1	8.46	8.61	9.86
		CL2645.Contig4_A	8.89	11.41	7.01	6.56	7.48	8.19	8.02	9.82
		CL8642.Contig1_A	0.89	2.46	2.19	1.5	1.88	1.54	2.92	1.53
		CL8642.Contig2_A	1.19	0	2.95	1.19	1.72	1.76	3.3	0.88
		CL4747.Contig2_A	6.26	10.16	6.38	5.54	6.52	5.36	4.86	4.67
		CL4747.Contig3_A	11.68	16.77	13.65	10.48	14.53	13.19	11.01	8.62
LUT1	carotene epsilon-monooxygenase [EC:1.14.99.45]	CL958.Contig3_A	0	0.38	0	0	0	0.57	0.33	0.52
		Unigene17701_A	3.41	71.5	12.49	1.58	1.59	2.81	2.6	2.05
Violaxanthin cycle
VDE	violaxanthin de-epoxidase	CL2844.Contig2_A	24.44	39.02	31.77	28.48	21.1	22.46	22.99	13.83
ZEP	zeaxanthin epoxidase	CL2241.Contig2_A	31.64	43.5	93.61	93.18	60.67	60	74.11	53.05
		CL2605.Contig1_A	0.83	1.52	0.41	0.44	0.75	0.4	1.4	1.06
		CL2605.Contig2_A	5.1	4.23	4.43	4.2	2.57	2.92	2.19	1.28
		CL2605.Contig3_A	3.22	6.43	4.83	5.3	2.85	2.87	3.19	3.11
		CL2605.Contig4_A	0.47	0.51	0.55	0.56	0.52	0.87	0	0.26
		Unigene3142_A	1.21	1.66	4.25	3.41	3.18	3.9	4.12	4.11
		Unigene856_A	5.51	7.52	4.86	6.14	2.95	4.35	2.84	4.62
		Unigene22714_A	1.78	2.01	5.15	5.1	5.26	4.78	5.51	5.07
Carlactone biosynthesis
CBCCD	9-cis-beta-carotene 9',10'-cleaving dioxygenase [EC:1.13.11.68]	Unigene31174_A	0	0	0	1.87	2.94	2.01	0.86	0.34
		Unigene6938_A	4.02	4.26	7.67	4.51	5.58	4.89	4.98	3.8
		CL2641.Contig1_A	0.22	0.99	0.94	1.58	3.23	5.32	4.86	7.8
		CL2641.Contig2_A	0.17	0	0.53	0.15	0.69	2.53	3.86	8.64
		Unigene4484_A	0.47	1.02	0.77	1.03	3	5.07	5.06	8.53
CarS	carlactone synthase[EC:1.13.11.69 1.13.11.70]	CL2641.Contig1_A	0.22	0.99	0.94	1.58	3.23	5.32	4.86	7.8
		CL2641.Contig2_A	0.17	0	0.53	0.15	0.69	2.53	3.86	8.64
		CL6120.Contig1_A	29.72	28.77	23.97	32.83	35.67	37.53	32.13	33.97
		Unigene4484_A	0.47	1.02	0.77	1.03	3	5.07	5.06	8.53
Monoterpenoid biosynthesis
TPS	linalool synthase	CL692.Contig7_A	0.14	0.48	0.35	0.21	0.09	0.39	0.77	0.65
		Unigene34529_A	0.93	0.6	1.31	1.89	1.62	0.59	1.74	1.02
N-Glycan biosynthesis
DHDDS	ditrans,polycis-polyprenyl diphosphate synthase [EC:2.5.1.87]	CL2859.Contig1_A	6.25	7.67	6.7	4.94	6	5.75	4.6	5.67
		CL662.Contig1_A	4.62	3.6	3.69	2.99	4.45	3.8	4.06	3.74
		CL662.Contig2_A	4.34	2.82	3.92	3.72	3	3.77	3.29	2.44
Steroid biosynthesis
FDFT	farnesyl-diphosphate farnesyltransferase [EC:2.5.1.21]	CL591.Contig1_A	19.69	13.63	9.09	12.53	14.51	12.38	12.29	8.17
		CL591.Contig2_A	12.29	10.26	6.15	9.2	7.43	4.94	7.66	4.58
S-Farnesyl protein
FNTB	protein farnesyltransferase subunit beta [EC:2.5.1.58]	CL3019.Contig1_A	14.81	10.33	8.69	10.37	11.25	12.82	10.35	11.27
		CL3019.Contig2_A	9.3	7.79	7.65	8.99	8.78	10.08	7.96	8.9
		Unigene355_A	8.36	7.43	7.23	7.18	8.59	8.77	8.41	10.72
		CL4638.Contig1_A	10.07	7.16	3.57	6.8	6.54	6.61	5.83	6.82
		CL4638.Contig2_A	3.36	3.7	2.94	3.01	2.99	3.31	2.62	3.67
		CL4638.Contig3_A	1.78	2.75	2.07	0	0.28	0.3	0	0.17
		CL4638.Contig4_A	5.47	3.68	3.56	4.43	4.33	3.61	4.44	4.94
Ubiquinone and other terpenoid-quinone biosynthesis
GGPPR	geranylgeranyl diphosphate/geranylgeranyl-bacteriochlorophyllide a reductase [EC:1.3.1.83 1.3.1.111]	CL6530.Contig1_A	50.14	40.27	24.59	31.67	43.87	32.56	35.37	19.92
		Unigene31758_A	145.92	163.03	89.94	84.85	87.31	83.86	87.73	57.3
		CL6530.Contig2_A	38.64	34.56	24.38	28.31	33.4	30.78	26.55	17.33
SPS	all-trans-nonaprenyl-diphosphate synthase [EC:2.5.1.84 2.5.1.85]	CL190.Contig2_A	3.1	12.23	9.13	6.86	6.3	4.98	5.53	7.39
		CL6127.Contig1_A	19.19	25.41	27.1	27.31	31.08	26.78	28.86	31.86
		CL6127.Contig2_A	17.9	20.48	17.36	18.51	25.11	16.76	17.03	24.29
Diterpenoid biosynthesis
GES	geranyllinalool synthase [EC:4.2.3.144]	CL4520.Contig1_A	2.06	2.25	1.62	2.57	2.69	2.62	2.52	2.62
		CL4520.Contig8_A	0.06	0	0.08	0	0.1	0.06	0.27	0
