# Supplementary material for: Comparative transcriptome analysis of a long-time span two-step culture process reveals a potential mechanism for astaxanthin and biomass hyper-accumulation in Haematococcus pluvialis JNU35
Source: Biotechnol Biofuels. 2019 Jan 28;12:18. doi: 10.1186/s13068-019-1355-5 (PMC6348685; doi:10.1186/s13068-019-1355-5)
Supplement: Supplementary file 5 — Additional file 5: Table S5. The relevant genes involved in photosynthesis. [file 13068_2019_1355_MOESM5_ESM.xlsx]

## Sheet: Sheet1
Table S5 The relevant genes involved in photosynthesis
Abbreviation	Enzyme	Unigene ID	2d	4d	8d	10d	12d	14d	16d	20d
Light-harvesting chlorophyll protein complex (LHC)
LHCA1	light-harvesting complex I chlorophyll a/b binding protein 1	Unigene28375_A	16.74	37.53	39.74	169.21	338.67	358.59	463.2	435.93
		CL9541.Contig3_A	1688.61	3267.2	3241.8	2098.36	693.94	373.85	282.33	98.13
		CL309.Contig2_A	571.23	736.7	619.16	479.43	312.27	257.68	241.52	82.83
		CL309.Contig3_A	186.63	225.51	155.09	89.16	45.31	35.83	36.08	20.13
		CL5994.Contig1_A	37.03	97.53	66.9	182.96	234.08	221.86	255.15	146.01
		CL5994.Contig2_A	35.18	93.01	65.84	164.88	221.87	189.74	210.7	76.5
		CL7398.Contig2_A	2.17	8.09	14.62	76.11	142.75	155.19	221.34	195.14
		CL9293.Contig1_A	68.35	87.83	53.47	28.89	6.3	5.14	5.95	4.44
		CL9293.Contig2_A	72.38	55.71	33.55	22.38	14.94	11.91	13.23	7.89
LHCA2	light-harvesting complex I chlorophyll a/b binding protein 2	CL8126.Contig1_A	53.16	138.62	89.02	72.13	8.69	4.51	2.74	0.87
		CL8126.Contig2_A	85.03	181.75	177.66	120.7	9.43	5.41	4.05	0.3
LHCA3	ight-harvesting complex I chlorophyll a/b binding protein 3	CL3534.Contig1_A	128.29	154.46	82.35	82.13	44.65	46.23	38.97	17.9
		CL3534.Contig2_A	188.71	322.07	209.22	176.34	125.79	100.44	82.57	58.44
		Unigene8435_A	722.02	1115.93	606.17	581.79	417.46	372.46	314.6	190.86
LHCA4	light-harvesting complex I chlorophyll a/b binding protein 4	CL2913.Contig2_A	118.31	189.43	20.87	16.43	3.63	2.13	0.91	0.24
		CL2913.Contig3_A	89.17	213.48	23.34	11.1	2.52	2.63	1.25	1.11
		CL9045.Contig1_A	42.91	108.78	61.31	15.07	1.17	1.15	0.71	0.46
		CL9045.Contig2_A	45.82	91.85	68.14	21.18	0.92	0.48	0.36	0.05
LHCA5	light-harvesting complex I chlorophyll a/b binding protein 5	CL1098.Contig2_A	1030.49	1154.54	962.66	801.79	779.6	656.1	507.97	405.4
		CL4645.Contig1_A	919.89	1247.84	964.13	821.39	507.73	454.54	384.03	240.24
		CL8926.Contig1_A	1069.22	1581.52	1281.49	947.18	424.2	373.71	269.05	161.65
		Unigene1441_A	778.8	965.96	604.47	545.43	245.3	186.98	164.2	87.9
		Unigene1884_A	1399.58	1723.4	1298.59	1256.72	561.72	434.84	338.54	223.98
		Unigene24641_A	42.42	33.91	32.39	25.95	33.13	26.72	21.65	16.11
LHCB1	light-harvesting complex II chlorophyll a/b binding protein 1	CL365.Contig2_A	581.83	926.2	809.82	416.88	78.41	36.05	29.77	4.88
		CL365.Contig3_A	1046.38	1790.64	1620.82	854.31	204.84	108.83	82.52	17.8
		CL5994.Contig1_A	37.03	97.53	66.9	182.96	234.08	221.86	255.15	146.01
		CL9541.Contig11_A	3854.77	8577.25	8139.95	5954.72	2512.52	1608.99	1402.62	702.76
		CL9541.Contig2_A	66.38	86.09	147.21	109.69	30.83	25.06	14.88	3.15
		CL9541.Contig6_A	923.53	1175.9	1852.1	1633.81	576.73	333.24	419.84	65.5
		CL9541.Contig8_A	64.57	176.44	159.78	149.39	99.77	92.76	105.86	90.33
		CL9541.Contig9_A	2452.22	5968.44	4930.21	3918.04	1864.77	1393.39	1243.03	753.95
		Unigene1489_A	2497.53	5270.79	6280.25	4752.37	1416.1	1029.42	783.15	161.31
		Unigene33412_A	94.84	332.49	250.17	160.9	54.69	35.09	24.87	14.88
LHCB2	light-harvesting complex II chlorophyll a/b binding protein 2	CL2555.Contig1_A	1832.33	5788.46	4145.18	3034.19	1612.96	1165	922.15	614.7
		CL2555.Contig2_A	331.85	1198.17	919.57	671.02	426.85	323.37	255.48	190.16
		CL9541.Contig10_A	1840.77	3254.91	2991.99	1885.93	467.29	196.96	136.11	16.29
		CL9541.Contig12_A	2213.88	3802.1	5021.8	4188.01	1253.97	857.28	805.8	143.79
		CL9541.Contig3_A	1688.61	3267.2	3241.8	2098.36	693.94	373.85	282.33	98.13
		CL9541.Contig5_A	1001.63	1967.29	1809.32	1332.75	501.54	313.41	257.39	87.4
		CL9541.Contig7_A	1209.41	3373.4	2267.42	1574.71	299.69	132.08	55.15	14.73
		CL9541.Contig9_A	2452.22	5968.44	4930.21	3918.04	1864.77	1393.39	1243.03	753.95
		Unigene2131_A	1378.15	2952.07	3108.89	2526.62	826.53	706.8	725.71	190.02
		Unigene2361_A	86.4	225.92	172.24	129.98	68.84	48.31	46.47	25.84
LHCB3	light-harvesting complex II chlorophyll a/b binding protein 3	CL5994.Contig2_A	35.18	93.01	65.84	164.88	221.87	189.74	210.7	76.5
LHCB4	light-harvesting complex II chlorophyll a/b binding protein 4	CL4123.Contig3_A	328.74	580.05	418.66	380.22	230.12	197.13	217.18	137.13
		CL4123.Contig4_A	640.23	1268.44	879.43	751.58	488.02	482.65	423.81	325.03
		Unigene19253_A	2.69	7.18	5.39	3.92	2.6	1.91	1.84	1.52
		Unigene386_A	720.2	1231.46	841.92	858.13	631.5	572.06	587	380.48
LHCB5	light-harvesting complex II chlorophyll a/b binding protein 5	CL8692.Contig1_A	17.94	31.43	25.26	27.74	16.42	14.07	17.22	6.07
		CL8692.Contig2_A	458.96	649.89	650.38	588.77	310.13	235.48	272.9	128.2
		Unigene6476_A	852.46	1115.72	662.04	542.13	235.47	173.81	120.47	15.76
LHCB7	light-harvesting complex II chlorophyll a/b binding protein 7	Unigene6939_A	22.17	34.35	21.1	25.86	33.16	30.33	23.42	37.97
Photosystem II P680 reaction center
psbA	photosystem II P680 reaction center D1 protein [EC:1.10.3.9]	CL1983.Contig3_A	3.01	1.1	3.33	0.73	0.96	0.48	0.64	3.04
		CL1983.Contig7_A	5.77	8.78	8.79	5.67	8.35	4.55	6.5	4.07
		CL1983.Contig9_A	6.74	2.19	7.31	1.34	1.54	0.73	1.07	4.97
		Unigene15872_A	3.05	2.65	4.3	1.5	0.92	0	0	1.71
		Unigene4320_A	0.8	0.22	0.82	0.14	0.1	0.22	0.05	0.63
psbD	photosystem II P680 reaction center D2 protein [EC:1.10.3.9]	CL8003.Contig2_A	3.77	2.72	4.56	1.52	1.94	1.77	1.81	7.04
		Unigene20776_A	5.67	1.29	6.95	2.66	1.88	1.52	2.29	10.84
		Unigene20777_A	3.09	0.67	4	1.65	1.25	1.51	1.23	8.66
psbC	photosystem II CP43 chlorophyll apoprotein	Unigene33010_A	3.9	1.71	3.58	1.68	1.64	1.22	2.11	3.79
psbB	photosystem II CP47 chlorophyll apoprotein	CL1606.Contig5_A	2.02	0.54	2.22	0.42	0.28	0.09	0.24	0.45
		CL1606.Contig6_A	2.32	1.06	4.21	1.02	1.15	0.72	1.29	2.81
		Unigene34438_A	0.27	0.07	0.93	0.05	0.03	0.05	0.22	0.47
psbE	photosystem II cytochrome b559 subunit alpha	Unigene27778_A	1.61	0.38	0.79	0.23	0.26	0.22	2.01	1.98
psbF	photosystem II cytochrome b559 subunit beta	Unigene20281_A	0.71	0.31	0.71	0.25	0.11	0.09	0.33	0.65
psbO	photosystem II oxygen-evolving enhancer protein 1	CL6492.Contig1_A	486.98	777.01	839.95	781.15	481.54	443.83	468.65	285.53
		CL9679.Contig1_A	673.78	1096.68	785.6	724.19	575.45	517.68	432.06	341.49
		Unigene30151_A	5.62	11.22	5.74	6.18	2.83	4.05	2.29	2.1
psbP	photosystem II oxygen-evolving enhancer protein 2	CL1764.Contig9_A	32.09	25.99	17.22	19	16.84	17.02	14.36	16.91
		CL1764.Contig10_A	12.97	12.52	8.14	9.38	10.53	8.35	7.1	5.69
		CL2061.Contig4_A	4.22	8.12	6.48	6.09	8.39	6.25	4.69	5.09
		CL9358.Contig1_A	16.87	20.63	21.37	18.06	12.29	10.33	11.13	8.75
		CL9358.Contig2_A	22.78	23.79	22.24	20.5	19.78	18.93	21.11	12.32
		CL4468.Contig2_A	26.23	36.3	31.26	30.57	40.27	32.27	29.04	31.03
		Unigene648_A	273.19	164.94	100.04	121.85	106.27	76.23	76.64	56.26
		Unigene3736_A	78.2	83.01	46.2	46.39	35.89	28.85	25.51	21.96
		Unigene711_A	73.17	72.35	48.36	57.03	71.13	63.43	45.78	57.9
		CL7513.Contig1_A	501.33	632.68	444.76	365.26	222.96	156.15	158.99	88.39
		CL7513.Contig2_A	1604.17	2416.92	1581.34	1554.28	959.51	769.02	729.91	394.02
psbQ	photosystem II oxygen-evolving enhancer protein 3	CL1954.Contig1_A	578.95	1051.65	1103.42	1171.64	1095.87	1143.31	1061.85	851.67
		CL6442.Contig1_A	192.23	208.55	137.97	98.56	71.98	54.28	53.1	30.04
		Unigene12973_A	221.8	441.36	440.96	439.12	376.32	450.13	375.99	319.32
PsbJ	photosystem II PsbJ protein	Unigene9169_A	0.11	0.1	0.36	0.15	0.17	0.2	0.06	0.42
PsbK	photosystem II PsbK protein	Unigene3837_A	0.62	1.28	0.32	1.84	5.27	3.05	2.11	2.97
PsbI	photosystem II PsbI protein	Unigene4299_A	1.06	0.17	1.21	0.39	0.13	0.16	0.51	1.46
psbT	photosystem II PsbT protein	Unigene20754_A	0.33	0.13	0.54	0.13	0.09	0.25	0.24	0.68
PsbH	photosystem II PsbH protein	Unigene2775_A	0.5	0.31	0.61	0.13	0.21	0.36	0.51	0.28
PsbW	photosystem II PsbW protein	CL7418.Contig2_A	1077.95	1743.26	1067.23	1081.36	774.73	612.9	480.73	411.61
PsbY	photosystem II PsbY protein	CL3834.Contig1_A	289.75	542.9	448.78	400.05	267.58	286.88	250.47	133.05
		CL3834.Contig2_A	351.04	787.28	469.51	513.11	231.04	202.23	162.43	47.59
		Unigene33_A	229.91	375.27	363.33	361.75	440.15	493.46	410.51	342.84
		Unigene27840_A	878.81	997.11	285.54	278.4	323.86	224.49	123.7	108.4
PsbZ	photosystem II PsbZ protein	Unigene8932_A	1.78	0.39	1.78	0.3	0.19	0.34	0.64	0.77
psbR	photosystem II 10kDa protein	CL5634.Contig1_A	2251.09	1730.6	1122.28	872.22	765.97	662.66	801.61	581.5
		CL5634.Contig2_A	43.65	39.67	21.68	13.33	14.33	10	17.89	16.72
		CL5634.Contig3_A	200.99	128.54	88.28	75.57	71.22	67.43	58.5	46.75
		CL9335.Contig3_A	158.89	611.22	1344.63	1564.24	1446.76	1448.91	1557.14	1218.21
		CL9335.Contig4_A	540.83	1872.2	4610.67	5002.73	2930.56	2856.89	3055.96	2536.76
		CL9335.Contig1_A	2.51	10.8	14.08	6.9	10.59	9.33	12.12	12.3
Psb27	photosystem II Psb27 protein	CL1545.Contig1_A	90.65	54.99	26.73	26.92	30.68	21.23	19.66	13.96
		CL1545.Contig2_A	294.23	295.99	140.22	119.87	86.82	56.54	48.37	32.6
		CL2599.Contig1_A	10.86	13.77	8.36	8.08	9.07	8.73	7.81	8.79
		Unigene2219_A	23.35	29.51	13.13	14.37	19.72	18.82	12.39	17.63
		Unigene3958_A	44.71	41.57	21.42	20.61	24.2	18.6	19.04	14.42
psb28	photosystem II 13kDa protein	Unigene30258_A	210.72	152.64	116.45	87.89	90.68	56.7	56.34	58.06
psbS	photosystem II 22kDa protein	CL524.Contig1_A	183.04	111.63	152.11	208.03	179.07	166.26	198.36	155.75
		CL524.Contig2_A	216.23	134.74	123.55	155.1	160.61	133.08	142.55	119.97
		CL594.Contig3_A	2.27	14.23	64.06	275.65	71.29	85.3	55.05	141.91
		CL594.Contig4_A	10.53	22.89	97.49	410.2	107.62	107.91	72.73	183.01
		CL594.Contig5_A	24.37	21.11	50.82	148.19	46.4	37.8	34.34	46.98
		CL6614.Contig1_A	1.53	1.01	5.01	35.5	25.53	37.02	85.23	126.1
		CL6614.Contig2_A	0.11	0.13	0.35	14.27	2.46	4.27	2.96	13.08
		CL8284.Contig1_A	10.94	12.49	15.04	27.63	30.1	33.51	38.38	41.4
		CL8284.Contig2_A	28.95	16.72	12.41	30.38	45.64	51.35	60.51	76.57
		CL1012.Contig1_A	0.04	1.63	14.86	62.94	110.34	374.52	501.54	935.73
		CL2682.Contig1_A	1.71	9.43	35.01	73.46	99.19	214.02	256.65	202
		Unigene720_A	32.39	18.52	10.17	7.84	10.07	6.69	7.51	3.13
		Unigene4618_A	4.73	1.35	1.4	2.47	2.96	4.94	6.12	14.17
		Unigene7333_A	0.78	1.23	3.43	24.97	18.86	30.42	37.46	79.95
		Unigene21781_A	0	1.86	15.2	23.09	8.24	13.59	11.59	15.06
Photosystem I P700 reaction center
psaA	photosystem I P700 chlorophyll a apoprotein A1	Unigene19856_A	1.33	0.82	2.35	0.84	1.07	0.48	1.21	10.45
		Unigene27710_A	0	0	0.16	0.37	0	0	0.21	1
		Unigene34548_A	0.9	0.7	1.3	0.3	0.56	0.29	0.35	6.57
		Unigene36795_A	0.23	0.27	0.23	0	0.46	0	0.18	1.52
		Unigene3763_A	0.24	0.36	0.63	0.29	0.33	0	0.17	1.24
psaB	photosystem I P700 chlorophyll a apoprotein A2	CL1983.Contig2_A	2.03	0.43	2.1	0.63	0.53	0.47	0.81	4.01
psaC	photosystem I subunit VII	Unigene37380_A	0.23	0	0.53	0.1	0	0.1	0.23	0.64
psaD	photosystem I subunit II	CL6135.Contig1_A	1695.72	2245.79	1973.99	2200.58	1590.97	1433.65	1259.19	1105.4
psaE	photosystem I subunit IV	CL9139.Contig2_A	373.82	448.62	426.44	386.11	165.75	146.86	117.57	87.75
		Unigene27734_A	460.26	503.95	501.54	437.43	247.65	198.1	178.42	112.18
		Unigene33359_A	706.43	662.61	674.02	644.8	362.32	369.55	306.21	234.63
psaF	photosystem I subunit III	CL4237.Contig2_A	608.46	711.2	590.45	507.87	394.89	338.55	272.16	256.04
		CL4237.Contig1_A	701.37	886.47	694.86	712.23	607.06	515.72	494.39	534.79
		CL4237.Contig3_A	637.58	603.2	608.77	564.89	383.31	314.97	296.22	240.85
psaG	photosystem I subunit V	CL2808.Contig1_A	558.82	843.52	579.94	466.11	323.04	249.53	175.95	119.13
psaH	photosystem I subunit VI	CL8826.Contig1_A	2101.86	1658.14	1735.32	1770.33	711.2	623.77	666.61	424.23
		CL8826.Contig2_A	235.48	175.8	185.72	193.7	83.17	79.73	88.35	47.13
psaI	photosystem I subunit VIII	CL5380.Contig2_A	47.08	39.36	37.46	35	33.46	28.64	25.9	24.18
		CL5380.Contig3_A	498.14	741.85	497.07	496.47	440.47	396.91	274.17	255.22
		Unigene25310_A	341.81	461.67	391.02	376.53	221.31	195.54	166.32	130.98
PsaJ	photosystem I subunit IX	Unigene732_A	0.81	0.31	0.74	0.16	0.18	0.06	0.22	0.14
psaK	photosystem I subunit X	Unigene10530_A	582.45	696.69	789.57	725.29	475.82	384.53	327.21	267.82
psaL	photosystem I subunit XI	CL5141.Contig2_A	488.56	482.36	415.29	400.63	276.21	206.27	222.35	161.49
		CL5141.Contig1_A	1151.98	1438.9	1049.34	1029.59	609.3	557.1	404.86	341.43
PsaO	photosystem I subunit PsaO	Unigene21951_A	711.89	1093.94	615.96	543.79	376.48	270.94	232.5	161.71
Cytochrome b6/f complex
petB/Cyt b6	cytochrome b6	Unigene29804_A	0.38	0.08	0.66	0.21	0.28	0.41	0.87	0.68
petA/Cyt f	apocytochrome f	Unigene4873_A	0.73	0.13	0.59	0.05	0.24	0.08	0.18	0.64
petC/FeS	cytochrome b6-f complex iron-sulfur subunit [EC:1.10.9.1]	CL1841.Contig3_A	0	0.38	0.81	2.63	1.03	1.19	1.74	1.66
		CL3201.Contig1_A	10.68	15.63	23.14	13.2	19.46	21.01	28.33	28
		CL9755.Contig2_A	4.63	7.06	13.02	24.01	77.08	81.83	86.06	89.63
		CL3201.Contig2_A	484.57	594.09	379.73	474.63	515.2	460.36	431.05	416.98
		CL9755.Contig1_A	4.09	10.52	17.56	29.92	73.08	93.79	107.08	111.68
		CL1841.Contig1_A	0.46	4.3	10.13	19.44	11.05	15.14	15.2	14.59
		CL1841.Contig2_A	1.37	17.3	24.27	20.81	16.41	13.38	10.6	6.41
petD	cytochrome b6-f complex subunit 4	Unigene8961_A	4.2	2.19	6.54	2.92	3.46	1.11	2.97	2.32
petG	cytochrome b6-f complex subunit 5	Unigene2484_A	0.56	0.1	0.52	0.07	0.08	0.13	0.27	1.35
petL	cytochrome b6-f complex subunit 6	CL1675.Contig1_A	220.86	245.64	136.02	138.86	165.72	132.83	117.84	111.23
petM	cytochrome b6-f complex subunit 7	CL8458.Contig2_A	541.8	667.6	265.19	299.32	358.42	287.98	238.08	225.02
		CL8458.Contig1_A	499.5	605.83	235.44	281.02	358.83	249.81	217.31	207.06
petN	cytochrome b6-f complex subunit 8	Unigene14706_A	542.84	456.32	266.72	300.13	295.39	201.43	182.71	133.83
Photosynthethic electron transport
petE/PC	plastocyanin	CL4617.Contig3_A	321.52	380.07	253.77	270.93	266.1	285.47	186.39	185.25
		CL4617.Contig1_A	1380.27	1567.81	1021.44	1193.66	1167.43	993.44	803.12	756.48
		CL4617.Contig2_A	9.52	28.36	21.78	7.79	11.95	5.77	7.44	3.43
petF/Fd	ferredoxin	CL4535.Contig1_A	9.44	10.53	7.75	11.41	15.2	13.26	15.11	13.44
		CL4535.Contig2_A	6.9	8.01	5.46	4.89	6.86	5.36	3.74	5.13
		CL4535.Contig3_A	1.54	2.12	1.82	1.89	0.52	0.95	0.63	0.19
		CL4725.Contig1_A	807.5	517.16	437.18	416.64	492.86	370.27	360.69	231.73
		CL4725.Contig2_A	456.3	683.91	292.94	349.03	507.51	444.26	284.55	184.63
		CL4725.Contig3_A	892.06	1052.96	727.81	779.33	1140.92	1055.22	895.92	884.02
		CL7988.Contig1_A	27.88	22.3	10.39	13.36	13.14	10.5	8.09	9.72
		CL7988.Contig2_A	18.26	21.75	8.07	8.74	6.85	7.28	9.57	10.96
		Unigene18483_A	9.93	10.32	15.22	9.26	17.49	12.65	12.36	10.32
		Unigene34861_A	19.5	16.06	20.1	14.89	11.18	8.62	6.75	5.75
petH/FNR	ferredoxin--NADP+ reductase [EC:1.18.1.2]	CL8224.Contig1_A	372.64	341.51	317.67	341.62	431	399.18	427.6	321.67
		CL8224.Contig2_A	157.36	129.04	140.73	140.65	184.75	166.36	184.62	133.99
		CL8224.Contig3_A	176.94	165.85	156.74	174.13	246.61	229.24	226.3	173.94
petJ/cyt c6	cytochrome c6	Unigene6572_A	33.89	33.13	16.75	16.81	21.49	17.97	16.85	19.97
ATPase subunit
ATPF1B/atpD	F-type H+-transporting ATPase subunit beta [EC:3.6.3.14]	CL5432.Contig1_A	6.62	6.07	4.25	5.08	1.81	3.06	2.63	1.75
		CL5432.Contig2_A	487.27	369.74	305.73	339.68	315.67	346.29	322.79	277.78
		CL5432.Contig3_A	427.16	279.97	193.44	238.61	225.76	208.54	223.93	199.7
		Unigene11985_A	1.3	0.69	1.03	0.26	0.53	0.23	0.3	2.56
		Unigene5971_A	0	0	0	9.83	6.78	3.19	1.5	0.24
		Unigene5217_A	0	0	0	15.58	9.26	4.24	1.7	0.18
ATPF1A/atpA	F-type H+-transporting ATPase subunit alpha	CL834.Contig1_A	161.65	119.23	77.77	89.55	100.77	96.86	86.7	77.91
		CL2404.Contig6_A	261.73	154.72	495.46	145.56	100.05	102.16	114.2	155.69
		Unigene31346_A	10.21	14.76	14.38	16.01	16.33	16.75	15.25	12.19
		Unigene1516_A	220.36	153.25	118.16	135.43	135.67	136.17	121.87	129.81
		Unigene10243_A	13.69	8.43	23.15	17.16	29.58	21.11	48.48	22.64
		Unigene1548_A	124.86	77.94	65.67	68.37	54.53	54.99	59.58	55.34
		Unigene2354_A	207.73	164.88	103.78	128.68	131.51	138.14	112.63	111.07
ATPF1G/atpG	F-type H+-transporting ATPase subunit gamma	CL2632.Contig2_A	402.17	197.08	224.18	241.68	217.62	207.25	234.78	227.47
ATPF1D/atpH	F-type H+-transporting ATPase subunit delta	CL1027.Contig1_A	218.87	118.88	108.26	128.17	139.47	136.61	143.54	172.61
		Unigene35602_A	0	0	0	6.34	10.52	3.24	1.11	0.54
		Unigene30795_A	595.43	631.89	428.59	533.87	547.75	509.31	407.76	386.68
		CL9194.Contig2_A	841.2	1034.75	918.64	1031.94	983.99	922.81	791.29	771.16
ATPF1E/ atpC	F-type H+-transporting ATPase subunit epsilon	Unigene780_A	487.39	300.76	206.93	240.2	255.8	271.01	232.74	357.36
		Unigene11003_A	0	0	0	12.72	8.95	3.88	1.44	1.33
ATPF0A/atpB	F-type H+-transporting ATPase subunit A	CL2919.Contig1_A	207.44	135.36	131.57	131.78	179.05	157.94	145.54	178.56
ATPF0B, atpF	F-type H+-transporting ATPase subunit B	CL2680.Contig1_A	136.61	98.71	83.08	94.4	121.65	84.66	99.2	55.28
		CL2680.Contig2_A	90.85	83.41	64.45	63.24	81.3	61.97	54.79	36.72
		Unigene878_A	376.11	257.22	211.84	249.02	301.84	252.03	241.27	203.19
		Unigene11164_A	196.64	144.58	125.11	149.88	190.06	145.19	145.79	91.98
ATPF0C, atpE	F-type H+-transporting ATPase subunit C	CL1389.Contig1_A	161.1	144.25	143.82	118.53	190.24	161.19	164.2	212.98
		CL1389.Contig2_A	597.16	507.25	398.61	455.09	550.16	587.23	469.96	650.17
		CL1389.Contig3_A	557.6	386	334.51	398.94	486.02	438.47	442.26	571.34
ATPF0O	F-type H+-transporting ATPase subunit O	CL6062.Contig1_A	138.48	104.91	78.82	93.21	99.77	102	83.32	96.48
		CL6062.Contig2_A	55.72	49.44	55.04	42.51	55.26	60.16	50.1	50.93
