# Supplementary material for: Comparative transcriptome analysis of a long-time span two-step culture process reveals a potential mechanism for astaxanthin and biomass hyper-accumulation in Haematococcus pluvialis JNU35
Source: Biotechnol Biofuels. 2019 Jan 28;12:18. doi: 10.1186/s13068-019-1355-5 (PMC6348685; doi:10.1186/s13068-019-1355-5)
Supplement: Supplementary file 6 — Additional file 6: Table S6. The relevant genes involved in nitrogen metabolism. [file 13068_2019_1355_MOESM6_ESM.xlsx]

## Sheet: Sheet1
Table S6 The relevant genes involved in nitrogen metabolism
Abbreviation	Enzyme	Unigene ID	2d	4d	8d	10d	12d	14d	16d	20d
Nitrogen transport
NRT	nitrate/nitrite transporter	CL1015.Contig2_A	5.32	7.52	378.98	124.66	170.05	67.26	124.87	141.49
		Unigene3630_A	4.02	5.31	268.59	78.81	97.3	43.19	61.6	68.05
		Unigene10240_A	3.84	6.67	381.3	127.46	190.96	71.88	130.31	148.18
AMT	ammonium transporters	CL582.Contig13_A	16.61	25.71	27.15	30.99	30.21	31.44	29.83	22.98
		CL3949.Contig1_A	20.16	13.81	21.06	19.86	20.14	20.5	19.2	16.59
UAT	urea active transporter	CL2886.Contig1_A	30.84	39.63	37.83	61.06	49.51	51.9	68.72	27.75
		CL2886.Contig2_A	118.86	294.25	103.22	217.31	189.2	270.2	277.4	190.49
		CL3945.Contig1_A	19.38	21.02	26.53	41.11	29.23	28.36	47.74	17.72
		Unigene14022_A	5.98	10.72	6.26	13.83	8.93	16.39	10.45	6.83
		Unigene5351_A	32.49	43.97	46.65	74.55	45.84	54.24	64.05	23.57
Nitrogen Assimilation
NR	nitrate reductase (NAD(P)H)	CL6149.Contig2_A	2.72	2.51	127.84	26.55	35.63	14.7	30.59	31.66
		CL6149.Contig3_A	2.17	2.64	95.17	19.66	27.34	10.88	21.53	25.79
NIR	ferredoxin-nitrite reductase	CL5665.Contig1_A	2.57	4.73	112.78	27.66	39.67	16.84	40.01	54.04
		CL5665.Contig2_A	6.44	5	98.62	28.5	39.16	28.5	51.89	63.11
		CL3709.Contig2_A	144.96	103.95	119.34	106.4	82.81	89.1	78.26	67.95
Urease	Urease	Unigene10358_A	13.98	22.85	25.69	20.27	17.05	17.65	16.94	14.3
UAP	Urease accessory protein	CL6163.Contig1_A	0.07	0.09	4.19	1.5	3.47	0.69	1.66	0.9
		Unigene6479_A	11.89	17.42	16.26	20.37	18.97	21.52	18.68	24.41
		Unigene10333_A	2.73	1.33	1.76	1.1	1.1	1.38	1.33	1.12
		Unigene18179_A	1.17	0.83	1.61	0.31	1.29	1.23	0.84	1.22
GDH	glutamate dehydrogenase	CL3883.Contig1_A	12.37	36.11	56.97	45.02	40.1	41.8	42.99	34.41
		Unigene23392_A	48.07	45.7	29.44	23.1	30.11	30.47	26.88	28.35
GS	glutamine synthetase	CL1633.Contig1_A	8.93	14.9	22.22	19.53	19.31	18.41	20.91	18.28
		CL1633.Contig2_A	13.46	28.24	32.82	27.8	28.3	27.34	33	24.01
		CL1633.Contig5_A	5.03	10.4	11.43	10.31	8.17	9.65	10.35	8.29
		CL2705.Contig1_A	26.97	58.16	121.92	185.03	262.79	245.69	255.71	222.25
		CL2705.Contig2_A	13.69	30.58	78.29	121.28	173.74	167.82	192.19	169.94
		Unigene3005_A	3.09	5.61	8.29	6.63	7.23	8.8	8.38	6.89
		CL1633.Contig3_A	13.25	16.57	25.84	17.37	18.18	18.54	22.29	18.25
		CL5112.Contig1_A	201.86	161.88	128.6	165.84	193.67	176.65	199.1	117.44
		CL5112.Contig2_A	208.86	139.27	125.98	172.43	170.01	144.41	163.75	101.89
Urea Cycle
CPS	carbamoyl-phosphate synthetase	Unigene3021_A	104.59	60.29	81.34	98.71	100.86	94.74	136.72	60.31
		CL7622.Contig1_A	42.63	39.15	20.87	33.37	36.28	27.35	32.8	24.12
		CL7622.Contig3_A	127.83	174.64	79.51	111.49	135.43	106.42	101.44	95.34
		CL7622.Contig2_A	85.04	121.67	58.85	78.08	99.72	85.39	73.68	78.18
OTC	ornithine carbamoyltransferase	CL4669.Contig1_A	103.21	83.12	66.99	110.02	94.14	89.35	106.94	75.75
		Unigene26648_A	35.7	11.58	4.9	4.07	3.74	4.06	4.31	4.07
ASS	argininosuccinate synthase	CL3283.Contig1_A	53.4	44.79	46.6	78.35	85.68	78.03	74.8	56
ASL	argininosuccinate lyase	CL1024.Contig3_A	4.07	10.47	12.88	9.55	7.21	8.73	7.71	6.81
		CL3973.Contig1_A	5.34	13.48	17.22	14.27	8.66	10.59	10.93	6.65
		CL4545.Contig2_A	2.93	15.42	55.81	69.34	128.13	142.81	138.24	184.72
		Unigene1976_A	89.85	53.78	40.91	59.79	57.3	52.4	60.86	52.23
		Unigene2478_A	6.99	5.41	10.33	7.49	7.78	7.07	7.01	6.66
		Unigene10376_A	60.07	60.99	54.75	80.13	95.02	88.3	88.49	76.6
